# Supplementary material for: Growth, Yield and Fruit Quality of Grapevines under Organic and Biodynamic Management
Source: PLoS One. 2015 Oct 8;10(10):e0138445. doi: 10.1371/journal.pone.0138445 (PMC4598136; doi:10.1371/journal.pone.0138445)
Supplement: S1 Dataset — (ZIP) [file pone.0138445.s001.zip]

Archive with 18 entries (18 files):
- doering.txt
- SPAD101112harvestmeans.csv
- SPAD101112bloommeans.csv
- SPAD101112veraisonmeans.csv
- yield101112means.csv
- sourrotbunches101112means.csv
- pruningweight101112means.csv
- pd20112012means.csv
- Nmin101112.csv
- NMg101112veraison.csv
- NMg101112bloom.csv
- maturitysampling201020112012.csv
- LLA1101112means.csv
- LAI2012.csv
- gasexchange101112.csv
- downymildewbunches101112means.csv
- buncharchitecture2012means.csv
- Botrytisbunches101112means.csv
