# Supplementary material for: Growth, Yield and Fruit Quality of Grapevines under Organic and Biodynamic Management
Source: PLoS One. 2015 Oct 8;10(10):e0138445. doi: 10.1371/journal.pone.0138445 (PMC4598136; doi:10.1371/journal.pone.0138445)
Supplement: S1 Dataset — (ZIP) [file pone.0138445.s001.zip › SPAD101112harvestmeans.csv]

treatment	rootstock	block	year	time point	SPAD
bio-dyn	Boerner	1	2010	harvest	42.42
bio-dyn	Boerner	1	2011	harvest	37.89259259
bio-dyn	Boerner	1	2012	harvest	38.06666667
bio-dyn	Boerner	2	2010	harvest	43.49
bio-dyn	Boerner	2	2011	harvest	40.6962963
bio-dyn	Boerner	2	2012	harvest	35.43333333
bio-dyn	Boerner	3	2010	harvest	44.39
bio-dyn	Boerner	3	2012	harvest	37.36296296
bio-dyn	Boerner	4	2010	harvest	43.95666667
bio-dyn	Boerner	4	2012	harvest	36.46666667
bio-dyn	SO4	1	2010	harvest	44.11666667
bio-dyn	SO4	1	2011	harvest	38.68074074
bio-dyn	SO4	1	2012	harvest	36.10740741
bio-dyn	SO4	2	2010	harvest	44.44
bio-dyn	SO4	2	2011	harvest	43.18518519
bio-dyn	SO4	2	2012	harvest	39.54814815
bio-dyn	SO4	3	2010	harvest	45.05
bio-dyn	SO4	3	2012	harvest	33.2
bio-dyn	SO4	4	2010	harvest	44.61333333
bio-dyn	SO4	4	2012	harvest	38.94444444
bio-org	Boerner	1	2010	harvest	44.41
bio-org	Boerner	1	2011	harvest	36.92962963
bio-org	Boerner	1	2012	harvest	37.31851852
bio-org	Boerner	2	2010	harvest	41.79
bio-org	Boerner	2	2011	harvest	39.5
bio-org	Boerner	2	2012	harvest	35.81111111
bio-org	Boerner	3	2010	harvest	39.78
bio-org	Boerner	3	2012	harvest	33.62592593
bio-org	Boerner	4	2010	harvest	43.16
bio-org	Boerner	4	2012	harvest	38.48518519
bio-org	SO4	1	2010	harvest	43.84
bio-org	SO4	1	2011	harvest	39.60740741
bio-org	SO4	1	2012	harvest	38.42962963
bio-org	SO4	2	2010	harvest	43.82
bio-org	SO4	2	2011	harvest	42.93703704
bio-org	SO4	2	2012	harvest	39.37777778
bio-org	SO4	3	2010	harvest	43.65
bio-org	SO4	3	2012	harvest	35.24074074
bio-org	SO4	4	2010	harvest	44.19
bio-org	SO4	4	2012	harvest	37.78888889
int	Boerner	1	2010	harvest	44.46333333
int	Boerner	1	2011	harvest	42.82962963
int	Boerner	1	2012	harvest	38.54074074
int	Boerner	2	2010	harvest	44.32666667
int	Boerner	2	2011	harvest	43.05925926
int	Boerner	2	2012	harvest	39.97777778
int	Boerner	3	2010	harvest	44.69
int	Boerner	3	2012	harvest	33.89259259
int	Boerner	4	2010	harvest	44.45333333
int	Boerner	4	2012	harvest	36.67777778
int	SO4	1	2010	harvest	46.27333333
int	SO4	1	2011	harvest	42.05185185
int	SO4	1	2012	harvest	38.43333333
int	SO4	2	2010	harvest	43.77333333
int	SO4	2	2011	harvest	43.91481481
int	SO4	2	2012	harvest	39.87777778
int	SO4	3	2010	harvest	44.29666667
int	SO4	3	2012	harvest	36
int	SO4	4	2010	harvest	45.65
int	SO4	4	2012	harvest	38.6962963
