# Supplementary material for: Growth, Yield and Fruit Quality of Grapevines under Organic and Biodynamic Management
Source: PLoS One. 2015 Oct 8;10(10):e0138445. doi: 10.1371/journal.pone.0138445 (PMC4598136; doi:10.1371/journal.pone.0138445)
Supplement: S1 Dataset — (ZIP) [file pone.0138445.s001.zip › SPAD101112bloommeans.csv]

treatment	rootstock	block	year	time point	SPAD
bio-dyn	Boerner	1	2010	bloom	37.66666667
bio-dyn	Boerner	1	2011	bloom	35.93703704
bio-dyn	Boerner	1	2012	bloom	35.81481481
bio-dyn	Boerner	2	2011	bloom	36.17037037
bio-dyn	Boerner	2	2012	bloom	36.88888889
bio-dyn	Boerner	3	2011	bloom	36.88148148
bio-dyn	Boerner	3	2012	bloom	37.38518519
bio-dyn	Boerner	4	2010	bloom	37.88
bio-dyn	Boerner	4	2011	bloom	38.73703704
bio-dyn	Boerner	4	2012	bloom	39.07407407
bio-dyn	SO4	1	2011	bloom	40.08148148
bio-dyn	SO4	1	2012	bloom	39.3
bio-dyn	SO4	2	2011	bloom	39.97777778
bio-dyn	SO4	2	2012	bloom	39.7037037
bio-dyn	SO4	3	2011	bloom	38.67777778
bio-dyn	SO4	3	2012	bloom	38.35925926
bio-dyn	SO4	4	2011	bloom	40.8037037
bio-dyn	SO4	4	2012	bloom	38.88148148
bio-org	Boerner	1	2010	bloom	37.77666667
bio-org	Boerner	1	2011	bloom	36
bio-org	Boerner	1	2012	bloom	35.14074074
bio-org	Boerner	2	2011	bloom	38.77037037
bio-org	Boerner	2	2012	bloom	35.8
bio-org	Boerner	3	2011	bloom	36.28518519
bio-org	Boerner	3	2012	bloom	36.84074074
bio-org	Boerner	4	2010	bloom	38.31
bio-org	Boerner	4	2011	bloom	37.7037037
bio-org	Boerner	4	2012	bloom	37.34074074
bio-org	SO4	1	2011	bloom	40.55925926
bio-org	SO4	1	2012	bloom	37.8
bio-org	SO4	2	2011	bloom	40.69259259
bio-org	SO4	2	2012	bloom	38.37777778
bio-org	SO4	3	2011	bloom	39.35185185
bio-org	SO4	3	2012	bloom	39.2962963
bio-org	SO4	4	2011	bloom	41.67407407
bio-org	SO4	4	2012	bloom	39.87777778
int	Boerner	1	2010	bloom	38.72
int	Boerner	1	2011	bloom	38.65185185
int	Boerner	1	2012	bloom	36.21481481
int	Boerner	2	2011	bloom	41.72222222
int	Boerner	2	2012	bloom	38.83333333
int	Boerner	3	2011	bloom	38.3962963
int	Boerner	3	2012	bloom	36.5
int	Boerner	4	2010	bloom	36.66
int	Boerner	4	2011	bloom	39.5
int	Boerner	4	2012	bloom	35.48888889
int	SO4	1	2011	bloom	42.20740741
int	SO4	1	2012	bloom	37.51111111
int	SO4	2	2011	bloom	43.19259259
int	SO4	2	2012	bloom	39.46296296
int	SO4	3	2011	bloom	41.7962963
int	SO4	3	2012	bloom	38.02592593
int	SO4	4	2011	bloom	39.71481481
int	SO4	4	2012	bloom	37.04814815
