# Supplementary material for: Growth, Yield and Fruit Quality of Grapevines under Organic and Biodynamic Management
Source: PLoS One. 2015 Oct 8;10(10):e0138445. doi: 10.1371/journal.pone.0138445 (PMC4598136; doi:10.1371/journal.pone.0138445)
Supplement: S1 Dataset — (ZIP) [file pone.0138445.s001.zip › SPAD101112veraisonmeans.csv]

treatment	rootstock	block	year	time point	SPAD
bio-dyn	Boerner	1	2010	veraison	41.99666667
bio-dyn	Boerner	1	2011	veraison	39.62592593
bio-dyn	Boerner	1	2012	veraison	38.84074074
bio-dyn	Boerner	2	2010	veraison	41.28
bio-dyn	Boerner	2	2011	veraison	41.92222222
bio-dyn	Boerner	2	2012	veraison	39.36666667
bio-dyn	Boerner	3	2010	veraison	42.46666667
bio-dyn	Boerner	3	2011	veraison	35.4
bio-dyn	Boerner	3	2012	veraison	37.65925926
bio-dyn	Boerner	4	2010	veraison	43
bio-dyn	Boerner	4	2011	veraison	39.65925926
bio-dyn	Boerner	4	2012	veraison	42.7
bio-dyn	SO4	1	2010	veraison	43.86333333
bio-dyn	SO4	1	2011	veraison	40.72962963
bio-dyn	SO4	1	2012	veraison	40.78148148
bio-dyn	SO4	2	2010	veraison	43.46
bio-dyn	SO4	2	2011	veraison	42.57777778
bio-dyn	SO4	2	2012	veraison	40.52222222
bio-dyn	SO4	3	2010	veraison	43.70333333
bio-dyn	SO4	3	2011	veraison	36.75925926
bio-dyn	SO4	3	2012	veraison	39.13703704
bio-dyn	SO4	4	2010	veraison	44.22333333
bio-dyn	SO4	4	2011	veraison	40.64814815
bio-dyn	SO4	4	2012	veraison	41.9962963
bio-org	Boerner	1	2010	veraison	44.42
bio-org	Boerner	1	2011	veraison	38.43703704
bio-org	Boerner	1	2012	veraison	39.51851852
bio-org	Boerner	2	2010	veraison	43.51666667
bio-org	Boerner	2	2011	veraison	41.55185185
bio-org	Boerner	2	2012	veraison	40.48148148
bio-org	Boerner	3	2010	veraison	41.55
bio-org	Boerner	3	2011	veraison	35.97407407
bio-org	Boerner	3	2012	veraison	40.54814815
bio-org	Boerner	4	2010	veraison	42.52333333
bio-org	Boerner	4	2011	veraison	40.43333333
bio-org	Boerner	4	2012	veraison	40.36296296
bio-org	SO4	1	2010	veraison	42.25333333
bio-org	SO4	1	2011	veraison	41.39259259
bio-org	SO4	1	2012	veraison	42.1962963
bio-org	SO4	2	2010	veraison	42.73666667
bio-org	SO4	2	2011	veraison	43.36666667
bio-org	SO4	2	2012	veraison	42.72592593
bio-org	SO4	3	2010	veraison	44.58333333
bio-org	SO4	3	2011	veraison	39.49259259
bio-org	SO4	3	2012	veraison	39.22222222
bio-org	SO4	4	2010	veraison	43.49666667
bio-org	SO4	4	2011	veraison	43.88148148
bio-org	SO4	4	2012	veraison	40.55555556
int	Boerner	1	2010	veraison	44.80666667
int	Boerner	1	2011	veraison	41.86296296
int	Boerner	1	2012	veraison	40.01851852
int	Boerner	2	2010	veraison	42.53
int	Boerner	2	2011	veraison	44.97407407
int	Boerner	2	2012	veraison	42.36296296
int	Boerner	3	2010	veraison	45.98666667
int	Boerner	3	2011	veraison	41.74074074
int	Boerner	3	2012	veraison	39.79259259
int	Boerner	4	2010	veraison	43.70666667
int	Boerner	4	2011	veraison	42.55555556
int	Boerner	4	2012	veraison	39.17777778
int	SO4	1	2010	veraison	45.96
int	SO4	1	2011	veraison	44.11111111
int	SO4	1	2012	veraison	40.01481481
int	SO4	2	2010	veraison	44.88333333
int	SO4	2	2011	veraison	46.40740741
int	SO4	2	2012	veraison	42.25555556
int	SO4	3	2010	veraison	45.46666667
int	SO4	3	2011	veraison	42.8962963
int	SO4	3	2012	veraison	41.15185185
int	SO4	4	2010	veraison	43.09666667
int	SO4	4	2011	veraison	43.38888889
int	SO4	4	2012	veraison	40.66666667
