# Supplementary material for: Growth, Yield and Fruit Quality of Grapevines under Organic and Biodynamic Management
Source: PLoS One. 2015 Oct 8;10(10):e0138445. doi: 10.1371/journal.pone.0138445 (PMC4598136; doi:10.1371/journal.pone.0138445)
Supplement: S1 Dataset — (ZIP) [file pone.0138445.s001.zip › yield101112means.csv]

treatment	rootstock	block	year	yieldkgha
bio-dyn	Boerner	1	ten	3164.0625
bio-dyn	Boerner	1	eleven	5173.033
bio-dyn	Boerner	1	twelve	7197.9965
bio-dyn	Boerner	2	ten	3346.354
bio-dyn	Boerner	2	eleven	5896.305
bio-dyn	Boerner	2	twelve	6670.1765
bio-dyn	Boerner	3	ten	2526.042
bio-dyn	Boerner	3	eleven	3317.7255
bio-dyn	Boerner	3	twelve	4644.2205
bio-dyn	Boerner	4	ten	3255.208
bio-dyn	Boerner	4	eleven	5216.687
bio-dyn	Boerner	4	twelve	3783.0405
bio-dyn	SO4	1	ten	2591.1455
bio-dyn	SO4	1	eleven	5616.5205
bio-dyn	SO4	1	twelve	4826.775
bio-dyn	SO4	2	ten	2578.125
bio-dyn	SO4	2	eleven	5257.365
bio-dyn	SO4	2	twelve	5740.5385
bio-dyn	SO4	3	ten	2695.3125
bio-dyn	SO4	3	eleven	3778.08
bio-dyn	SO4	3	twelve	6307.052
bio-dyn	SO4	4	ten	3177.0835
bio-dyn	SO4	4	eleven	3544.9265
bio-dyn	SO4	4	twelve	4019.1705
bio-org	Boerner	1	ten	2786.4585
bio-org	Boerner	1	eleven	5522.267
bio-org	Boerner	1	twelve	6779.312
bio-org	Boerner	2	ten	2903.646
bio-org	Boerner	2	eleven	5165.0955
bio-org	Boerner	2	twelve	6082.828
bio-org	Boerner	3	ten	2083.3335
bio-org	Boerner	3	eleven	5951.865
bio-org	Boerner	3	twelve	5151.2055
bio-org	Boerner	4	ten	2864.583
bio-org	Boerner	4	eleven	6451.905
bio-org	Boerner	4	twelve	3668.9445
bio-org	SO4	1	ten	2838.5415
bio-org	SO4	1	eleven	4617.433
bio-org	SO4	1	twelve	6622.5535
bio-org	SO4	2	ten	2786.4585
bio-org	SO4	2	eleven	3782.0485
bio-org	SO4	2	twelve	4681.922
bio-org	SO4	3	ten	2343.75
bio-org	SO4	3	eleven	4252.3245
bio-org	SO4	3	twelve	5462.7385
bio-org	SO4	4	ten	2812.5
bio-org	SO4	4	eleven	3584.612
bio-org	SO4	4	twelve	3417.932
int	Boerner	1	ten	2955.729
int	Boerner	1	eleven	6847.77
int	Boerner	1	twelve	11529.692
int	Boerner	2	ten	3307.2915
int	Boerner	2	eleven	7479.765
int	Boerner	2	twelve	9169.3845
int	Boerner	3	ten	3476.5625
int	Boerner	3	eleven	8423.293
int	Boerner	3	twelve	8210.9745
int	Boerner	4	ten	2864.5835
int	Boerner	4	eleven	7828.007
int	Boerner	4	twelve	9582.1155
int	SO4	1	ten	3645.8335
int	SO4	1	eleven	6435.0385
int	SO4	1	twelve	9373.7655
int	SO4	2	ten	3072.9165
int	SO4	2	eleven	6390.392
int	SO4	2	twelve	9259.6695
int	SO4	3	ten	4466.146
int	SO4	3	eleven	8199.0685
int	SO4	3	twelve	9804.3555
int	SO4	4	ten	5234.375
int	SO4	4	eleven	9172.3605
int	SO4	4	twelve	10887.7755
