# Supplementary material for: Growth, Yield and Fruit Quality of Grapevines under Organic and Biodynamic Management
Source: PLoS One. 2015 Oct 8;10(10):e0138445. doi: 10.1371/journal.pone.0138445 (PMC4598136; doi:10.1371/journal.pone.0138445)
Supplement: S1 Dataset — (ZIP) [file pone.0138445.s001.zip › sourrotbunches101112means.csv]

year	treatment	rootstock	block	sour rot
2010	bio-dyn	Boerner	1	0
2010	bio-dyn	Boerner	2	0.02
2010	bio-dyn	Boerner	3	0.02
2010	bio-dyn	Boerner	4	0
2010	bio-dyn	SO4	1	0.02
2010	bio-dyn	SO4	2	0
2010	bio-dyn	SO4	3	0.06
2010	bio-dyn	SO4	4	0.02
2010	bio-org	Boerner	1	0.04
2010	bio-org	Boerner	2	0.02
2010	bio-org	Boerner	3	0
2010	bio-org	Boerner	4	0.04
2010	bio-org	SO4	1	0.02
2010	bio-org	SO4	2	0.02
2010	bio-org	SO4	3	0
2010	bio-org	SO4	4	0
2010	integr	Boerner	1	0.08
2010	integr	Boerner	2	0.04
2010	integr	Boerner	3	0.02
2010	integr	Boerner	4	0.04
2010	integr	SO4	1	0.26
2010	integr	SO4	2	0.02
2010	integr	SO4	3	0.06
2010	integr	SO4	4	0.02
2011	bio-dyn	Boerner	1	0
2011	bio-dyn	Boerner	2	0
2011	bio-dyn	Boerner	3	0
2011	bio-dyn	Boerner	4	0
2011	bio-dyn	SO4	1	0
2011	bio-dyn	SO4	2	0
2011	bio-dyn	SO4	3	0.02
2011	bio-dyn	SO4	4	0
2011	bio-org	Boerner	1	0
2011	bio-org	Boerner	2	0.04
2011	bio-org	Boerner	3	0
2011	bio-org	Boerner	4	0
2011	bio-org	SO4	1	0
2011	bio-org	SO4	2	0.02
2011	bio-org	SO4	3	0
2011	bio-org	SO4	4	0
2011	integr	Boerner	1	0.1
2011	integr	Boerner	2	0.08
2011	integr	Boerner	3	0.12
2011	integr	Boerner	4	0.1
2011	integr	SO4	1	0.08
2011	integr	SO4	2	0.12
2011	integr	SO4	3	0.2
2011	integr	SO4	4	0.14
2012	bio-dyn	Boerner	1	0
2012	bio-dyn	Boerner	2	0
2012	bio-dyn	Boerner	3	0
2012	bio-dyn	Boerner	4	0
2012	bio-dyn	SO4	1	0
2012	bio-dyn	SO4	2	0
2012	bio-dyn	SO4	3	0
2012	bio-dyn	SO4	4	0
2012	bio-org	Boerner	1	0
2012	bio-org	Boerner	2	0
2012	bio-org	Boerner	3	0
2012	bio-org	Boerner	4	0
2012	bio-org	SO4	1	0
2012	bio-org	SO4	2	0
2012	bio-org	SO4	3	0
2012	bio-org	SO4	4	0
2012	integr	Boerner	1	0
2012	integr	Boerner	2	0
2012	integr	Boerner	3	0
2012	integr	Boerner	4	0
2012	integr	SO4	1	0
2012	integr	SO4	2	0
2012	integr	SO4	3	0
2012	integr	SO4	4	0
