# Supplementary material for: Growth, Yield and Fruit Quality of Grapevines under Organic and Biodynamic Management
Source: PLoS One. 2015 Oct 8;10(10):e0138445. doi: 10.1371/journal.pone.0138445 (PMC4598136; doi:10.1371/journal.pone.0138445)
Supplement: S1 Dataset — (ZIP) [file pone.0138445.s001.zip › pruningweight101112means.csv]

treatment	rootstock	block	year	dtha
bio-dyn	Boerner	1	2010	21.484375
bio-dyn	Boerner	1	2011	41.11111111
bio-dyn	Boerner	1	2012	42.2008547
bio-dyn	Boerner	2	2010	36.31076389
bio-dyn	Boerner	2	2011	41.60714286
bio-dyn	Boerner	2	2012	45.5242674
bio-dyn	Boerner	3	2010	25.26041667
bio-dyn	Boerner	3	2011	38.92857143
bio-dyn	Boerner	3	2012	38.0952381
bio-dyn	Boerner	4	2010	29.94791667
bio-dyn	Boerner	4	2011	39.90079365
bio-dyn	Boerner	4	2012	40.42735043
bio-dyn	SO4	1	2010	28.515625
bio-dyn	SO4	1	2011	41.80555556
bio-dyn	SO4	1	2012	42.11309524
bio-dyn	SO4	2	2010	34.69618056
bio-dyn	SO4	2	2011	47.73809524
bio-dyn	SO4	2	2012	46.02564103
bio-dyn	SO4	3	2010	27.47395833
bio-dyn	SO4	3	2011	38.19444445
bio-dyn	SO4	3	2012	37.62896826
bio-dyn	SO4	4	2010	31.90104167
bio-dyn	SO4	4	2011	41.11111112
bio-dyn	SO4	4	2012	39.71230159
bio-org	Boerner	1	2010	30.56423612
bio-org	Boerner	1	2011	42.12301588
bio-org	Boerner	1	2012	40.625
bio-org	Boerner	2	2010	30.078125
bio-org	Boerner	2	2011	41.32936508
bio-org	Boerner	2	2012	39.6031746
bio-org	Boerner	3	2010	28.90625
bio-org	Boerner	3	2011	39.02777778
bio-org	Boerner	3	2012	39.07738096
bio-org	Boerner	4	2010	30.38690476
bio-org	Boerner	4	2011	41.03708792
bio-org	Boerner	4	2012	42.62820513
bio-org	SO4	1	2010	38.02083333
bio-org	SO4	1	2011	45
bio-org	SO4	1	2012	40.64484127
bio-org	SO4	2	2010	38.77604167
bio-org	SO4	2	2011	42.36111112
bio-org	SO4	2	2012	43.60119048
bio-org	SO4	3	2010	34.89583333
bio-org	SO4	3	2011	43.19444445
bio-org	SO4	3	2012	41.39880952
bio-org	SO4	4	2010	31.80555556
bio-org	SO4	4	2011	40.06944445
bio-org	SO4	4	2012	39.01709402
int	Boerner	1	2010	30.33854167
int	Boerner	1	2011	44.95039683
int	Boerner	1	2012	47.47863248
int	Boerner	2	2010	29.53993056
int	Boerner	2	2011	44.95039683
int	Boerner	2	2012	46.57738096
int	Boerner	3	2010	32.27634804
int	Boerner	3	2011	50.27777778
int	Boerner	3	2012	46.14087302
int	Boerner	4	2010	32.15277778
int	Boerner	4	2011	51.07142857
int	Boerner	4	2012	48.51190477
int	SO4	1	2010	37.72569445
int	SO4	1	2011	54.46428571
int	SO4	1	2012	58.20741758
int	SO4	2	2010	40
int	SO4	2	2011	55.26556777
int	SO4	2	2012	53.43406594
int	SO4	3	2010	36.71875
int	SO4	3	2011	50.41666667
int	SO4	3	2012	48.80952381
int	SO4	4	2010	34.63541667
int	SO4	4	2011	56.11111111
int	SO4	4	2012	48.07539683
