# Supplementary material for: Growth, Yield and Fruit Quality of Grapevines under Organic and Biodynamic Management
Source: PLoS One. 2015 Oct 8;10(10):e0138445. doi: 10.1371/journal.pone.0138445 (PMC4598136; doi:10.1371/journal.pone.0138445)
Supplement: S1 Dataset — (ZIP) [file pone.0138445.s001.zip › pd20112012means.csv]

treatment	rootstock	block	year	datum	waterpot
bio-dyn	Boerner	1	2011	110627	-0.11
bio-dyn	Boerner	1	2011	110712	-0.215
bio-dyn	Boerner	1	2011	110803	-0.34
bio-dyn	Boerner	1	2011	110823	-0.18
bio-dyn	Boerner	1	2012	120619	-0.135
bio-dyn	Boerner	1	2012	120726	-0.265
bio-dyn	Boerner	1	2012	120820	-0.285
bio-dyn	Boerner	1	2012	120910	-0.585
bio-dyn	Boerner	2	2011	110627	-0.14
bio-dyn	Boerner	2	2011	110712	-0.185
bio-dyn	Boerner	2	2011	110803	-0.3
bio-dyn	Boerner	2	2011	110823	-0.13
bio-dyn	Boerner	2	2012	120619	-0.155
bio-dyn	Boerner	2	2012	120726	-0.245
bio-dyn	Boerner	2	2012	120820	-0.14
bio-dyn	Boerner	3	2011	110627	-0.16
bio-dyn	Boerner	3	2011	110712	-0.285
bio-dyn	Boerner	3	2011	110803	-0.4
bio-dyn	Boerner	3	2011	110823	-0.21
bio-dyn	Boerner	3	2012	120619	-0.165
bio-dyn	Boerner	3	2012	120726	-0.32
bio-dyn	Boerner	3	2012	120820	-0.37
bio-dyn	Boerner	3	2012	120910	-0.55
bio-dyn	Boerner	4	2011	110627	-0.2
bio-dyn	Boerner	4	2011	110712	-0.33
bio-dyn	Boerner	4	2011	110803	-0.485
bio-dyn	Boerner	4	2011	110823	-0.19
bio-dyn	Boerner	4	2012	120619	-0.135
bio-dyn	Boerner	4	2012	120726	-0.315
bio-dyn	Boerner	4	2012	120820	-0.36
bio-dyn	SO4	1	2011	110627	-0.08
bio-dyn	SO4	1	2011	110712	-0.165
bio-dyn	SO4	1	2011	110803	-0.19
bio-dyn	SO4	1	2011	110823	-0.16
bio-dyn	SO4	1	2012	120619	-0.13
bio-dyn	SO4	1	2012	120726	-0.23
bio-dyn	SO4	1	2012	120820	-0.285
bio-dyn	SO4	1	2012	120910	-0.37
bio-dyn	SO4	2	2011	110627	-0.18
bio-dyn	SO4	2	2011	110712	-0.18
bio-dyn	SO4	2	2011	110803	-0.19
bio-dyn	SO4	2	2011	110823	-0.12
bio-dyn	SO4	2	2012	120619	-0.15
bio-dyn	SO4	2	2012	120726	-0.265
bio-dyn	SO4	2	2012	120820	-0.25
bio-dyn	SO4	3	2011	110627	-0.18
bio-dyn	SO4	3	2011	110712	-0.265
bio-dyn	SO4	3	2011	110803	-0.34
bio-dyn	SO4	3	2011	110823	-0.21
bio-dyn	SO4	3	2012	120619	-0.13
bio-dyn	SO4	3	2012	120726	-0.26
bio-dyn	SO4	3	2012	120820	-0.19
bio-dyn	SO4	3	2012	120910	-0.16
bio-dyn	SO4	4	2011	110627	-0.14
bio-dyn	SO4	4	2011	110712	-0.24
bio-dyn	SO4	4	2011	110803	-0.255
bio-dyn	SO4	4	2011	110823	-0.18
bio-dyn	SO4	4	2012	120619	-0.17
bio-dyn	SO4	4	2012	120726	-0.25
bio-dyn	SO4	4	2012	120820	-0.285
bio-org	Boerner	1	2011	110627	-0.1
bio-org	Boerner	1	2011	110712	-0.21
bio-org	Boerner	1	2011	110803	-0.26
bio-org	Boerner	1	2011	110823	-0.14
bio-org	Boerner	1	2012	120619	-0.16
bio-org	Boerner	1	2012	120726	-0.215
bio-org	Boerner	1	2012	120820	-0.3
bio-org	Boerner	1	2012	120910	-0.27
bio-org	Boerner	2	2011	110627	-0.07
bio-org	Boerner	2	2011	110712	-0.25
bio-org	Boerner	2	2011	110803	-0.295
bio-org	Boerner	2	2011	110823	-0.155
bio-org	Boerner	2	2012	120619	-0.13
bio-org	Boerner	2	2012	120726	-0.25
bio-org	Boerner	2	2012	120820	-0.225
bio-org	Boerner	3	2011	110627	-0.2
bio-org	Boerner	3	2011	110712	-0.25
bio-org	Boerner	3	2011	110803	-0.32
bio-org	Boerner	3	2011	110823	-0.23
bio-org	Boerner	3	2012	120619	-0.13
bio-org	Boerner	3	2012	120726	-0.295
bio-org	Boerner	3	2012	120820	-0.305
bio-org	Boerner	3	2012	120910	-0.365
bio-org	Boerner	4	2011	110627	-0.14
bio-org	Boerner	4	2011	110712	-0.32
bio-org	Boerner	4	2011	110803	-0.35
bio-org	Boerner	4	2011	110823	-0.22
bio-org	Boerner	4	2012	120619	-0.125
bio-org	Boerner	4	2012	120726	-0.285
bio-org	Boerner	4	2012	120820	-0.27
bio-org	SO4	1	2011	110627	-0.08
bio-org	SO4	1	2011	110712	-0.16
bio-org	SO4	1	2011	110803	-0.235
bio-org	SO4	1	2011	110823	-0.16
bio-org	SO4	1	2012	120619	-0.175
bio-org	SO4	1	2012	120726	-0.22
bio-org	SO4	1	2012	120820	-0.225
bio-org	SO4	1	2012	120910	-0.18
bio-org	SO4	2	2011	110627	-0.08
bio-org	SO4	2	2011	110712	-0.19
bio-org	SO4	2	2011	110803	-0.22
bio-org	SO4	2	2011	110823	-0.12
bio-org	SO4	2	2012	120619	-0.11
bio-org	SO4	2	2012	120726	-0.19
bio-org	SO4	2	2012	120820	-0.17
bio-org	SO4	3	2011	110627	-0.15
bio-org	SO4	3	2011	110712	-0.19
bio-org	SO4	3	2011	110803	-0.235
bio-org	SO4	3	2011	110823	-0.2
bio-org	SO4	3	2012	120619	-0.115
bio-org	SO4	3	2012	120726	-0.19
bio-org	SO4	3	2012	120820	-0.17
bio-org	SO4	3	2012	120910	-0.21
bio-org	SO4	4	2011	110627	-0.2
bio-org	SO4	4	2011	110712	-0.26
bio-org	SO4	4	2011	110803	-0.305
bio-org	SO4	4	2011	110823	-0.16
bio-org	SO4	4	2012	120619	-0.18
bio-org	SO4	4	2012	120726	-0.27
bio-org	SO4	4	2012	120820	-0.31
int	Boerner	1	2011	110627	-0.1
int	Boerner	1	2011	110712	-0.18
int	Boerner	1	2011	110803	-0.31
int	Boerner	1	2011	110823	-0.175
int	Boerner	1	2012	120619	-0.115
int	Boerner	1	2012	120726	-0.225
int	Boerner	1	2012	120820	-0.29
int	Boerner	1	2012	120910	-0.465
int	Boerner	2	2011	110627	-0.1
int	Boerner	2	2011	110712	-0.21
int	Boerner	2	2011	110803	-0.27
int	Boerner	2	2011	110823	-0.15
int	Boerner	2	2012	120619	-0.125
int	Boerner	2	2012	120726	-0.25
int	Boerner	2	2012	120820	-0.23
int	Boerner	3	2011	110627	-0.14
int	Boerner	3	2011	110712	-0.255
int	Boerner	3	2011	110803	-0.23
int	Boerner	3	2011	110823	-0.12
int	Boerner	3	2012	120619	-0.165
int	Boerner	3	2012	120726	-0.25
int	Boerner	3	2012	120820	-0.25
int	Boerner	3	2012	120910	-0.5
int	Boerner	4	2011	110627	-0.12
int	Boerner	4	2011	110712	-0.225
int	Boerner	4	2011	110803	-0.17
int	Boerner	4	2011	110823	-0.14
int	Boerner	4	2012	120619	-0.175
int	Boerner	4	2012	120726	-0.28
int	Boerner	4	2012	120820	-0.18
int	SO4	1	2011	110627	-0.12
int	SO4	1	2011	110712	-0.15
int	SO4	1	2011	110803	-0.27
int	SO4	1	2011	110823	-0.145
int	SO4	1	2012	120619	-0.1
int	SO4	1	2012	120726	-0.2
int	SO4	1	2012	120820	-0.28
int	SO4	1	2012	120910	-0.345
int	SO4	2	2011	110627	-0.12
int	SO4	2	2011	110712	-0.205
int	SO4	2	2011	110803	-0.2
int	SO4	2	2011	110823	-0.14
int	SO4	2	2012	120619	-0.18
int	SO4	2	2012	120726	-0.19
int	SO4	2	2012	120820	-0.2
int	SO4	3	2011	110627	-0.12
int	SO4	3	2011	110712	-0.225
int	SO4	3	2011	110803	-0.295
int	SO4	3	2011	110823	-0.16
int	SO4	3	2012	120619	-0.15
int	SO4	3	2012	120726	-0.255
int	SO4	3	2012	120820	-0.21
int	SO4	3	2012	120910	-0.405
int	SO4	4	2011	110627	-0.14
int	SO4	4	2011	110712	-0.165
int	SO4	4	2011	110803	-0.18
int	SO4	4	2011	110823	-0.04
int	SO4	4	2012	120619	-0.145
int	SO4	4	2012	120726	-0.3
int	SO4	4	2012	120820	-0.145
