# Supplementary material for: Growth, Yield and Fruit Quality of Grapevines under Organic and Biodynamic Management
Source: PLoS One. 2015 Oct 8;10(10):e0138445. doi: 10.1371/journal.pone.0138445 (PMC4598136; doi:10.1371/journal.pone.0138445)
Supplement: S1 Dataset — (ZIP) [file pone.0138445.s001.zip › Nmin101112.csv]

datum	year	treatment	block	soil management	depth	Nmin
20100609	2010	integr	1	cultivated	0-30	3.8
20100609	2010	integr	1	cover crop	0-30	6
20100609	2010	integr	2	cultivated	0-30	5.5
20100609	2010	integr	2	cover crop	0-30	9.8
20100609	2010	integr	3	cultivated	0-30	3
20100609	2010	integr	3	cover crop	0-30	3.3
20100609	2010	integr	4	cultivated	0-30	4.1
20100609	2010	integr	4	cover crop	0-30	4.2
20100609	2010	bio-org	1	cultivated	0-30	11.8
20100609	2010	bio-org	1	cover crop	0-30	4.4
20100609	2010	bio-org	2	cultivated	0-30	14.6
20100609	2010	bio-org	2	cover crop	0-30	5.9
20100609	2010	bio-org	3	cultivated	0-30	10.1
20100609	2010	bio-org	3	cover crop	0-30	5.4
20100609	2010	bio-org	4	cultivated	0-30	24.8
20100609	2010	bio-org	4	cover crop	0-30	4.2
20100609	2010	bio-dyn	1	cultivated	0-30	10.4
20100609	2010	bio-dyn	1	cover crop	0-30	9.1
20100609	2010	bio-dyn	2	cultivated	0-30	11.1
20100609	2010	bio-dyn	2	cover crop	0-30	8.6
20100609	2010	bio-dyn	3	cultivated	0-30	16.2
20100609	2010	bio-dyn	3	cover crop	0-30	6.5
20100609	2010	bio-dyn	4	cultivated	0-30	12.8
20100609	2010	bio-dyn	4	cover crop	0-30	5
20100714	2010	integr	1	cover crop	0-30	11.2
20100714	2010	integr	1	cultivated	0-30	85.7
20100714	2010	integr	2	cover crop	0-30	8
20100714	2010	integr	2	cultivated	0-30	84.6
20100714	2010	integr	3	cover crop	0-30	13.8
20100714	2010	integr	3	cultivated	0-30	85
20100714	2010	integr	4	cover crop	0-30	8.7
20100714	2010	integr	4	cultivated	0-30	95.2
20100714	2010	bio-org	1	cover crop	0-30	32.4
20100714	2010	bio-org	1	cultivated	0-30	97.9
20100714	2010	bio-org	2	cover crop	0-30	39.6
20100714	2010	bio-org	2	cultivated	0-30	52
20100714	2010	bio-org	3	cover crop	0-30	25.6
20100714	2010	bio-org	3	cultivated	0-30	52.8
20100714	2010	bio-org	4	cover crop	0-30	77.3
20100714	2010	bio-org	4	cultivated	0-30	47.2
20100714	2010	bio-dyn	1	cover crop	0-30	31.8
20100714	2010	bio-dyn	1	cultivated	0-30	44.7
20100714	2010	bio-dyn	2	cover crop	0-30	28.2
20100714	2010	bio-dyn	2	cultivated	0-30	56.2
20100714	2010	bio-dyn	3	cover crop	0-30	14
20100714	2010	bio-dyn	3	cultivated	0-30	50.8
20100714	2010	bio-dyn	4	cover crop	0-30	27.8
20100714	2010	bio-dyn	4	cultivated	0-30	33.2
20100930	2010	integr	1	cover crop	0-30	10.4
20100930	2010	integr	1	cultivated	0-30	6.9
20100930	2010	integr	2	cover crop	0-30	14.8
20100930	2010	integr	2	cultivated	0-30	8.6
20100930	2010	integr	3	cover crop	0-30	7.8
20100930	2010	integr	3	cultivated	0-30	2.7
20100930	2010	integr	4	cover crop	0-30	10.5
20100930	2010	integr	4	cultivated	0-30	111.5
20100930	2010	bio-org	1	cover crop	0-30	9.1
20100930	2010	bio-org	1	cultivated	0-30	23.4
20100930	2010	bio-org	2	cover crop	0-30	18.3
20100930	2010	bio-org	2	cultivated	0-30	28
20100930	2010	bio-org	3	cover crop	0-30	9
20100930	2010	bio-org	3	cultivated	0-30	26
20100930	2010	bio-org	4	cover crop	0-30	15.1
20100930	2010	bio-org	4	cultivated	0-30	15.3
20100930	2010	bio-dyn	1	cover crop	0-30	8
20100930	2010	bio-dyn	1	cultivated	0-30	13.7
20100930	2010	bio-dyn	2	cover crop	0-30	11.9
20100930	2010	bio-dyn	2	cultivated	0-30	65.1
20100930	2010	bio-dyn	3	cover crop	0-30	6.2
20100930	2010	bio-dyn	3	cultivated	0-30	13.1
20100930	2010	bio-dyn	4	cover crop	0-30	13
20100930	2010	bio-dyn	4	cultivated	0-30	24.9
20100609	2010	integr	1	cultivated	30-60	3
20100609	2010	integr	1	cover crop	30-60	3.2
20100609	2010	integr	2	cultivated	30-60	4.1
20100609	2010	integr	2	cover crop	30-60	2.7
20100609	2010	integr	3	cultivated	30-60	1.6
20100609	2010	integr	3	cover crop	30-60	1.5
20100609	2010	integr	4	cultivated	30-60	2.6
20100609	2010	integr	4	cover crop	30-60	1.4
20100609	2010	bio-org	1	cultivated	30-60	2.3
20100609	2010	bio-org	1	cover crop	30-60	6.9
20100609	2010	bio-org	2	cultivated	30-60	5
20100609	2010	bio-org	2	cover crop	30-60	3.2
20100609	2010	bio-org	3	cultivated	30-60	5.2
20100609	2010	bio-org	3	cover crop	30-60	8.8
20100609	2010	bio-org	4	cultivated	30-60	3.2
20100609	2010	bio-org	4	cover crop	30-60	2.2
20100609	2010	bio-dyn	1	cultivated	30-60	4.9
20100609	2010	bio-dyn	1	cover crop	30-60	4.3
20100609	2010	bio-dyn	2	cultivated	30-60	5.1
20100609	2010	bio-dyn	2	cover crop	30-60	4.1
20100609	2010	bio-dyn	3	cultivated	30-60	3.1
20100609	2010	bio-dyn	3	cover crop	30-60	2.7
20100609	2010	bio-dyn	4	cultivated	30-60	6
20100609	2010	bio-dyn	4	cover crop	30-60	2.8
20100714	2010	integr	1	cover crop	30-60	6.8
20100714	2010	integr	1	cultivated	30-60	9
20100714	2010	integr	2	cover crop	30-60	6.6
20100714	2010	integr	2	cultivated	30-60	8.5
20100714	2010	integr	3	cover crop	30-60	7.4
20100714	2010	integr	3	cultivated	30-60	8.5
20100714	2010	integr	4	cover crop	30-60	5.1
20100714	2010	integr	4	cultivated	30-60	6.5
20100714	2010	bio-org	1	cover crop	30-60	9.4
20100714	2010	bio-org	1	cultivated	30-60	29.2
20100714	2010	bio-org	2	cover crop	30-60	10.2
20100714	2010	bio-org	2	cultivated	30-60	15.6
20100714	2010	bio-org	3	cover crop	30-60	7
20100714	2010	bio-org	3	cultivated	30-60	22.1
20100714	2010	bio-org	4	cover crop	30-60	8.6
20100714	2010	bio-org	4	cultivated	30-60	12.2
20100714	2010	bio-dyn	1	cover crop	30-60	11
20100714	2010	bio-dyn	1	cultivated	30-60	9.5
20100714	2010	bio-dyn	2	cover crop	30-60	11.3
20100714	2010	bio-dyn	2	cultivated	30-60	18.4
20100714	2010	bio-dyn	3	cover crop	30-60	13.4
20100714	2010	bio-dyn	3	cultivated	30-60	10.1
20100714	2010	bio-dyn	4	cover crop	30-60	11
20100714	2010	bio-dyn	4	cultivated	30-60	8.2
20100930	2010	integr	1	cover crop	30-60	13.4
20100930	2010	integr	1	cultivated	30-60	2.4
20100930	2010	integr	2	cover crop	30-60	15
20100930	2010	integr	2	cultivated	30-60	3
20100930	2010	integr	3	cover crop	30-60	5.8
20100930	2010	integr	3	cultivated	30-60	1.9
20100930	2010	integr	4	cover crop	30-60	11.8
20100930	2010	integr	4	cultivated	30-60	12.9
20100930	2010	bio-org	1	cover crop	30-60	14.2
20100930	2010	bio-org	1	cultivated	30-60	15.2
20100930	2010	bio-org	2	cover crop	30-60	12.5
20100930	2010	bio-org	2	cultivated	30-60	65
20100930	2010	bio-org	3	cover crop	30-60	4.2
20100930	2010	bio-org	3	cultivated	30-60	25.4
20100930	2010	bio-org	4	cover crop	30-60	12.5
20100930	2010	bio-org	4	cultivated	30-60	21.9
20100930	2010	bio-dyn	1	cover crop	30-60	6.6
20100930	2010	bio-dyn	1	cultivated	30-60	27.3
20100930	2010	bio-dyn	2	cover crop	30-60	10.6
20100930	2010	bio-dyn	2	cultivated	30-60	52.9
20100930	2010	bio-dyn	3	cover crop	30-60	5.4
20100930	2010	bio-dyn	3	cultivated	30-60	18.8
20100930	2010	bio-dyn	4	cover crop	30-60	7.8
20100930	2010	bio-dyn	4	cultivated	30-60	26.9
120620	2012	integr	1	cultivated	0-30	33.8667097
120620	2012	integr	1	cover crop	0-30	4.991575761
120620	2012	integr	2	cultivated	0-30	16.24324785
120620	2012	integr	2	cover crop	0-30	4.860981373
120620	2012	integr	3	cultivated	0-30	3.460370118
120620	2012	integr	3	cover crop	0-30	13.50626291
120620	2012	integr	4	cultivated	0-30	3.229601311
120620	2012	integr	4	cover crop	0-30	39.7396673
120620	2012	bio-org	1	cultivated	0-30	58.84994133
120620	2012	bio-org	1	cover crop	0-30	10.84503319
120620	2012	bio-org	2	cultivated	0-30	31.92438627
120620	2012	bio-org	2	cover crop	0-30	9.547856748
120620	2012	bio-org	3	cultivated	0-30	81.05112658
120620	2012	bio-org	3	cover crop	0-30	7.978806059
120620	2012	bio-org	4	cultivated	0-30	72.45579894
120620	2012	bio-org	4	cover crop	0-30	7.717235201
120620	2012	bio-dyn	1	cultivated	0-30	79.74739764
120620	2012	bio-dyn	1	cover crop	0-30	17.57547188
120620	2012	bio-dyn	2	cultivated	0-30	51.51054523
120620	2012	bio-dyn	2	cover crop	0-30	15.06098059
120620	2012	bio-dyn	3	cultivated	0-30	45.17003153
120620	2012	bio-dyn	3	cover crop	0-30	12.18243125
120620	2012	bio-dyn	4	cultivated	0-30	66.65045765
120620	2012	bio-dyn	4	cover crop	0-30	9.520757216
120620	2012	integr	1	cultivated	30-60	6.569248139
120620	2012	integr	1	cover crop	30-60	4.122711304
120620	2012	integr	2	cultivated	30-60	3.463125549
120620	2012	integr	2	cover crop	30-60	2.932787153
120620	2012	integr	3	cultivated	30-60	1.256372415
120620	2012	integr	3	cover crop	30-60	2.389159792
120620	2012	integr	4	cultivated	30-60	1.277349156
120620	2012	integr	4	cover crop	30-60	3.700651015
120620	2012	bio-org	1	cultivated	30-60	19.76685306
120620	2012	bio-org	1	cover crop	30-60	7.21633215
120620	2012	bio-org	2	cultivated	30-60	11.85007399
120620	2012	bio-org	2	cover crop	30-60	3.977352221
120620	2012	bio-org	3	cultivated	30-60	18.67228745
120620	2012	bio-org	3	cover crop	30-60	4.560897176
120620	2012	bio-org	4	cultivated	30-60	9.364084086
120620	2012	bio-org	4	cover crop	30-60	4.688507909
120620	2012	bio-dyn	1	cultivated	30-60	14.73638167
120620	2012	bio-dyn	1	cover crop	30-60	5.751170761
120620	2012	bio-dyn	2	cultivated	30-60	13.46766645
120620	2012	bio-dyn	2	cover crop	30-60	9.179618566
120620	2012	bio-dyn	3	cultivated	30-60	5.112500267
120620	2012	bio-dyn	3	cover crop	30-60	2.593292444
120620	2012	bio-dyn	4	cultivated	30-60	22.162926
120620	2012	bio-dyn	4	cover crop	30-60	3.471476301
120731	2012	integr	1	cultivated	0-30	40.56890033
120731	2012	integr	1	cover crop	0-30	10.78290176
120731	2012	integr	2	cultivated	0-30	45.11038793
120731	2012	integr	2	cover crop	0-30	12.12548422
120731	2012	integr	3	cultivated	0-30	31.56443661
120731	2012	integr	3	cover crop	0-30	8.780022719
120731	2012	integr	4	cultivated	0-30	32.66329991
120731	2012	integr	4	cover crop	0-30	7.130619288
120731	2012	bio-org	1	cultivated	0-30	40.12637464
120731	2012	bio-org	1	cover crop	0-30	40.16392403
120731	2012	bio-org	2	cultivated	0-30	32.73866817
120731	2012	bio-org	2	cover crop	0-30	23.69372167
120731	2012	bio-org	3	cultivated	0-30	57.90666842
120731	2012	bio-org	3	cover crop	0-30	27.12857491
120731	2012	bio-org	4	cultivated	0-30	75.43040786
120731	2012	bio-org	4	cover crop	0-30	18.85259496
120731	2012	bio-dyn	1	cultivated	0-30	69.32662399
120731	2012	bio-dyn	1	cover crop	0-30	25.79849399
120731	2012	bio-dyn	2	cultivated	0-30	76.31570813
120731	2012	bio-dyn	2	cover crop	0-30	25.17226437
120731	2012	bio-dyn	3	cultivated	0-30	28.35534548
120731	2012	bio-dyn	3	cover crop	0-30	23.28349027
120731	2012	bio-dyn	4	cultivated	0-30	46.80828089
120731	2012	bio-dyn	4	cover crop	0-30	33.79924006
120731	2012	integr	1	cultivated	0-30	23.19150581
120731	2012	integr	1	cover crop	0-30	15.429412
120731	2012	integr	2	cultivated	0-30	14.82113431
120731	2012	integr	2	cover crop	0-30	10.85808491
120731	2012	integr	3	cultivated	0-30	10.09776608
120731	2012	integr	3	cover crop	0-30	6.989935026
120731	2012	integr	4	cultivated	0-30	17.2911293
120731	2012	integr	4	cover crop	0-30	5.802488446
120731	2012	bio-org	1	cultivated	0-30	17.39978934
120731	2012	bio-org	1	cover crop	0-30	18.11468671
120731	2012	bio-org	2	cultivated	0-30	19.91270385
120731	2012	bio-org	2	cover crop	0-30	15.7177607
120731	2012	bio-org	3	cultivated	0-30	16.65517628
120731	2012	bio-org	3	cover crop	0-30	14.81109377
120731	2012	bio-org	4	cultivated	0-30	16.425084
120731	2012	bio-org	4	cover crop	0-30	8.469036142
120731	2012	bio-dyn	1	cultivated	0-30	27.93833851
120731	2012	bio-dyn	1	cover crop	0-30	16.94509271
120731	2012	bio-dyn	2	cultivated	0-30	39.00836915
120731	2012	bio-dyn	2	cover crop	0-30	19.34364336
120731	2012	bio-dyn	3	cultivated	0-30	15.42622018
120731	2012	bio-dyn	3	cover crop	0-30	51.33464932
120731	2012	bio-dyn	4	cultivated	0-30	24.11073861
120731	2012	bio-dyn	4	cover crop	0-30	11.63976272
120925	2012	integr	1	cultivated	0-30	46.10499578
120925	2012	integr	1	cover crop	0-30	8.627139305
120925	2012	integr	2	cultivated	0-30	38.42898399
120925	2012	integr	2	cover crop	0-30	8.551723191
120925	2012	integr	3	cultivated	0-30	24.42709345
120925	2012	integr	3	cover crop	0-30	3.992751505
120925	2012	integr	4	cultivated	0-30	19.16383714
120925	2012	integr	4	cover crop	0-30	5.231061432
120925	2012	bio-org	1	cultivated	0-30	56.13347327
120925	2012	bio-org	1	cover crop	0-30	19.54172635
120925	2012	bio-org	2	cultivated	0-30	29.3152739
120925	2012	bio-org	2	cover crop	0-30	23.2236099
120925	2012	bio-org	3	cultivated	0-30	76.18214831
120925	2012	bio-org	3	cover crop	0-30	50.77160954
120925	2012	bio-org	4	cultivated	0-30	86.68781596
120925	2012	bio-org	4	cover crop	0-30	47.43720052
120925	2012	bio-dyn	1	cultivated	0-30	78.42741943
120925	2012	bio-dyn	1	cover crop	0-30	49.97102536
120925	2012	bio-dyn	2	cultivated	0-30	44.09774177
120925	2012	bio-dyn	2	cover crop	0-30	32.00116983
120925	2012	bio-dyn	3	cultivated	0-30	47.9758053
120925	2012	bio-dyn	3	cover crop	0-30	46.50964694
120925	2012	bio-dyn	4	cultivated	0-30	78.5096411
120925	2012	bio-dyn	4	cover crop	0-30	40.96082587
120925	2012	integr	1	cultivated	30-60	14.44766766
120925	2012	integr	1	cover crop	30-60	7.036401157
120925	2012	integr	2	cultivated	30-60	11.88642436
120925	2012	integr	2	cover crop	30-60	5.16188964
120925	2012	integr	3	cultivated	30-60	5.572905904
120925	2012	integr	3	cover crop	30-60	2.641797926
120925	2012	integr	4	cultivated	30-60	11.75238971
120925	2012	integr	4	cover crop	30-60	3.578836124
120925	2012	bio-org	1	cultivated	30-60	18.28435559
120925	2012	bio-org	1	cover crop	30-60	11.95220897
120925	2012	bio-org	2	cultivated	30-60	15.00489368
120925	2012	bio-org	2	cover crop	30-60	63.43885821
120925	2012	bio-org	3	cultivated	30-60	14.16923533
120925	2012	bio-org	3	cover crop	30-60	26.50571769
120925	2012	bio-org	4	cultivated	30-60	15.01108186
120925	2012	bio-org	4	cover crop	30-60	8.792624528
120925	2012	bio-dyn	1	cultivated	30-60	18.87765274
120925	2012	bio-dyn	1	cover crop	30-60	20.93025526
120925	2012	bio-dyn	2	cultivated	30-60	13.31997988
120925	2012	bio-dyn	2	cover crop	30-60	27.7473542
120925	2012	bio-dyn	3	cultivated	30-60	20.10830667
120925	2012	bio-dyn	3	cover crop	30-60	11.48476184
120925	2012	bio-dyn	4	cultivated	30-60	24.07100007
120925	2012	bio-dyn	4	cover crop	30-60	8.915233789
110517	2011	integr	1	cover crop	0-30	8.53577237
110517	2011	integr	1	cultivated	0-30	53.89195148
110517	2011	integr	2	cover crop	0-30	16.19730232
110517	2011	integr	2	cultivated	0-30	68.8242416
110517	2011	integr	3	cover crop	0-30	5.802877432
110517	2011	integr	3	cultivated	0-30	39.08562062
110517	2011	integr	4	cover crop	0-30	2.845073778
110517	2011	integr	4	cultivated	0-30	84.18136674
110517	2011	bio-org	1	cover crop	0-30	10.22283971
110517	2011	bio-org	1	cultivated	0-30	30.97589275
110517	2011	bio-org	2	cover crop	0-30	12.78807532
110517	2011	bio-org	2	cultivated	0-30	55.61375788
110517	2011	bio-org	3	cover crop	0-30	8.155389244
110517	2011	bio-org	3	cultivated	0-30	44.40340687
110517	2011	bio-org	4	cover crop	0-30	7.922948096
110517	2011	bio-org	4	cultivated	0-30	71.8909341
110517	2011	bio-dyn	1	cover crop	0-30	12.42353949
110517	2011	bio-dyn	1	cultivated	0-30	44.49120911
110517	2011	bio-dyn	2	cover crop	0-30	14.38328992
110517	2011	bio-dyn	2	cultivated	0-30	54.34999677
110517	2011	bio-dyn	3	cover crop	0-30	10.09694905
110517	2011	bio-dyn	3	cultivated	0-30	39.26840176
110517	2011	bio-dyn	4	cover crop	0-30	11.10567561
110517	2011	bio-dyn	4	cultivated	0-30	37.60236613
110517	2011	integr	1	cover crop	30-60	8.559680989
110517	2011	integr	1	cultivated	30-60	21.88726516
110517	2011	integr	2	cover crop	30-60	1.485333996
110517	2011	integr	2	cultivated	30-60	18.61435666
110517	2011	integr	3	cover crop	30-60	3.59628977
110517	2011	integr	3	cultivated	30-60	10.17057099
110517	2011	integr	4	cover crop	30-60	4.318801308
110517	2011	integr	4	cultivated	30-60	6.195398651
110517	2011	bio-org	1	cover crop	30-60	2.847084317
110517	2011	bio-org	1	cultivated	30-60	16.65984902
110517	2011	bio-org	2	cover crop	30-60	4.919102497
110517	2011	bio-org	2	cultivated	30-60	13.66947834
110517	2011	bio-org	3	cover crop	30-60	4.528208844
110517	2011	bio-org	3	cultivated	30-60	19.86211576
110517	2011	bio-org	4	cover crop	30-60	5.562995961
110517	2011	bio-org	4	cultivated	30-60	15.995552
110517	2011	bio-dyn	1	cover crop	30-60	5.801367283
110517	2011	bio-dyn	1	cultivated	30-60	13.37401035
110517	2011	bio-dyn	2	cover crop	30-60	4.073856011
110517	2011	bio-dyn	2	cultivated	30-60	10.74589496
110517	2011	bio-dyn	3	cover crop	30-60	6.761246338
110517	2011	bio-dyn	3	cultivated	30-60	10.35035051
110517	2011	bio-dyn	4	cover crop	30-60	6.277696121
110517	2011	bio-dyn	4	cultivated	30-60	11.93556295
110630	2011	integr	1	cover crop	0-30	12.34880732
110630	2011	integr	1	cultivated	0-30	62.51152469
110630	2011	integr	2	cover crop	0-30	6.522480078
110630	2011	integr	2	cultivated	0-30	33.05987569
110630	2011	integr	3	cover crop	0-30	4.757111388
110630	2011	integr	3	cultivated	0-30	28.03453316
110630	2011	integr	4	cover crop	0-30	7.536597814
110630	2011	integr	4	cultivated	0-30	19.14399232
110630	2011	bio-org	1	cover crop	0-30	14.17364909
110630	2011	bio-org	1	cultivated	0-30	48.15481884
110630	2011	bio-org	2	cover crop	0-30	10.8373924
110630	2011	bio-org	2	cultivated	0-30	23.89297591
110630	2011	bio-org	3	cover crop	0-30	7.183580447
110630	2011	bio-org	3	cultivated	0-30	30.18237522
110630	2011	bio-org	4	cover crop	0-30	14.115687
110630	2011	bio-org	4	cultivated	0-30	33.35115258
110630	2011	bio-dyn	1	cover crop	0-30	25.37949142
110630	2011	bio-dyn	1	cultivated	0-30	60.70871478
110630	2011	bio-dyn	2	cover crop	0-30	30.00181645
110630	2011	bio-dyn	2	cultivated	0-30	30.92909463
110630	2011	bio-dyn	3	cover crop	0-30	11.97176726
110630	2011	bio-dyn	3	cultivated	0-30	19.38955759
110630	2011	bio-dyn	4	cover crop	0-30	20.17764003
110630	2011	bio-dyn	4	cultivated	0-30	34.41400144
110630	2011	integr	1	cover crop	30-60	6.905074198
110630	2011	integr	1	cultivated	30-60	17.51138781
110630	2011	integr	2	cover crop	30-60	4.795019112
110630	2011	integr	2	cultivated	30-60	15.22106931
110630	2011	integr	3	cover crop	30-60	1.966865377
110630	2011	integr	3	cultivated	30-60	6.653092934
110630	2011	integr	4	cover crop	30-60	4.088472004
110630	2011	integr	4	cultivated	30-60	4.135127422
110630	2011	bio-org	1	cover crop	30-60	8.540413895
110630	2011	bio-org	1	cultivated	30-60	12.43563874
110630	2011	bio-org	2	cover crop	30-60	9.808644694
110630	2011	bio-org	2	cultivated	30-60	9.077458078
110630	2011	bio-org	3	cover crop	30-60	4.619063788
110630	2011	bio-org	3	cultivated	30-60	13.02656778
110630	2011	bio-org	4	cover crop	30-60	6.653597555
110630	2011	bio-org	4	cultivated	30-60	7.166313718
110630	2011	bio-dyn	1	cover crop	30-60	8.760807402
110630	2011	bio-dyn	1	cultivated	30-60	10.58825919
110630	2011	bio-dyn	2	cover crop	30-60	6.491333939
110630	2011	bio-dyn	2	cultivated	30-60	10.81794
110630	2011	bio-dyn	3	cover crop	30-60	3.142718646
110630	2011	bio-dyn	3	cultivated	30-60	6.04939815
110630	2011	bio-dyn	4	cover crop	30-60	6.350068111
110630	2011	bio-dyn	4	cultivated	30-60	5.750646063
110825	2011	integr	1	cover crop	0-30	5.285554264
110825	2011	integr	1	cultivated	0-30	5.916241599
110825	2011	integr	2	cover crop	0-30	5.165243879
110825	2011	integr	2	cultivated	0-30	6.26608186
110825	2011	integr	3	cover crop	0-30	2.478981882
110825	2011	integr	3	cultivated	0-30	3.170289168
110825	2011	integr	4	cover crop	0-30	5.27596199
110825	2011	integr	4	cultivated	0-30	3.684211107
110825	2011	bio-org	1	cover crop	0-30	9.274862657
110825	2011	bio-org	1	cultivated	0-30	36.3233844
110825	2011	bio-org	2	cover crop	0-30	4.905639613
110825	2011	bio-org	2	cultivated	0-30	23.51480643
110825	2011	bio-org	3	cover crop	0-30	6.696113903
110825	2011	bio-org	3	cultivated	0-30	9.644902282
110825	2011	bio-org	4	cover crop	0-30	12.38644979
110825	2011	bio-org	4	cultivated	0-30	9.396308088
110825	2011	bio-dyn	1	cover crop	0-30	6.643536562
110825	2011	bio-dyn	1	cultivated	0-30	18.82329653
110825	2011	bio-dyn	2	cover crop	0-30	13.20068918
110825	2011	bio-dyn	2	cultivated	0-30	13.15599968
110825	2011	bio-dyn	3	cover crop	0-30	4.636551249
110825	2011	bio-dyn	3	cultivated	0-30	8.209008094
110825	2011	bio-dyn	4	cover crop	0-30	9.218475583
110825	2011	bio-dyn	4	cultivated	0-30	11.60539946
110825	2011	integr	1	cover crop	30-60	3.040259238
110825	2011	integr	1	cultivated	30-60	10.0503636
110825	2011	integr	2	cover crop	30-60	3.265165364
110825	2011	integr	2	cultivated	30-60	9.191430749
110825	2011	integr	3	cover crop	30-60	2.415370497
110825	2011	integr	3	cultivated	30-60	4.075640895
110825	2011	integr	4	cover crop	30-60	1.772803941
110825	2011	integr	4	cultivated	30-60	3.950450881
110825	2011	bio-org	1	cover crop	30-60	8.68649488
110825	2011	bio-org	1	cultivated	30-60	10.12059515
110825	2011	bio-org	2	cover crop	30-60	4.457377881
110825	2011	bio-org	2	cultivated	30-60	10.60304978
110825	2011	bio-org	3	cover crop	30-60	6.202283038
110825	2011	bio-org	3	cultivated	30-60	5.172630971
110825	2011	bio-org	4	cover crop	30-60	4.959041999
110825	2011	bio-org	4	cultivated	30-60	6.910637318
110825	2011	bio-dyn	1	cover crop	30-60	5.151593053
110825	2011	bio-dyn	1	cultivated	30-60	8.717104563
110825	2011	bio-dyn	2	cover crop	30-60	5.318775202
110825	2011	bio-dyn	2	cultivated	30-60	7.178816132
110825	2011	bio-dyn	3	cover crop	30-60	2.622661482
110825	2011	bio-dyn	3	cultivated	30-60	3.691300005
110825	2011	bio-dyn	4	cover crop	30-60	6.2110364
110825	2011	bio-dyn	4	cultivated	30-60	7.295690822
