# Supplementary material for: Growth, Yield and Fruit Quality of Grapevines under Organic and Biodynamic Management
Source: PLoS One. 2015 Oct 8;10(10):e0138445. doi: 10.1371/journal.pone.0138445 (PMC4598136; doi:10.1371/journal.pone.0138445)
Supplement: S1 Dataset — (ZIP) [file pone.0138445.s001.zip › NMg101112veraison.csv]

year	datum	treatment	block	Zeile	rootstock	N	Mg
2010	veraison	bio-dyn	1	50	Boerner	2.282	0.22675
2010	veraison	bio-dyn	1	51	SO4	2.28	0.20995
2010	veraison	bio-dyn	2	10	Boerner	2.323	0.29465
2010	veraison	bio-dyn	2	11	SO4	2.312	0.23235
2010	veraison	bio-dyn	3	74	Boerner	2.1295	0.19825
2010	veraison	bio-dyn	3	75	SO4	2.223	0.1544
2010	veraison	bio-dyn	4	34	Boerner	2.234	0.21465
2010	veraison	bio-dyn	4	35	SO4	2.182	0.2316
2010	veraison	bio-org	1	46	Boerner	2.2185	0.22935
2010	veraison	bio-org	1	47	SO4	2.3285	0.20695
2010	veraison	bio-org	2	6	Boerner	2.3495	0.2194
2010	veraison	bio-org	2	7	SO4	2.3385	0.23065
2010	veraison	bio-org	3	70	Boerner	2.103	0.21505
2010	veraison	bio-org	3	71	SO4	2.217	0.2284
2010	veraison	bio-org	4	30	Boerner	2.3685	0.2038
2010	veraison	bio-org	4	31	SO4	2.2635	0.2251
2010	veraison	integr	1	42	Boerner	2.233	0.2712
2010	veraison	integr	1	43	SO4	2.3375	0.2331
2010	veraison	integr	2	2	Boerner	2.0635	0.26355
2010	veraison	integr	2	3	SO4	2.3515	0.215
2010	veraison	integr	3	78	Boerner	2.16	0.1823
2010	veraison	integr	3	79	SO4	2.1115	0.1684
2010	veraison	integr	4	38	Boerner	2.3195	0.23435
2010	veraison	integr	4	39	SO4	2.1795	0.25525
2011	veraison	bio-dyn	1	50	Boerner	1.929305	0.2098
2011	veraison	bio-dyn	1	51	SO4	1.988365	0.1924
2011	veraison	bio-dyn	2	10	Boerner	1.828085	0.2302
2011	veraison	bio-dyn	2	11	SO4	2.102055	0.22395
2011	veraison	bio-dyn	3	74	Boerner	1.815905	0.19825
2011	veraison	bio-dyn	3	75	SO4	1.83606	0.15535
2011	veraison	bio-dyn	4	34	Boerner	1.860475	0.1895
2011	veraison	bio-dyn	4	35	SO4	1.88835	0.23215
2011	veraison	bio-org	1	46	Boerner	1.95064	0.2245
2011	veraison	bio-org	1	47	SO4	2.034645	0.21355
2011	veraison	bio-org	2	6	Boerner	1.91713	0.2367
2011	veraison	bio-org	2	7	SO4	2.006915	0.20655
2011	veraison	bio-org	3	70	Boerner	1.69572	0.19445
2011	veraison	bio-org	3	71	SO4	1.73435	0.1632
2011	veraison	bio-org	4	30	Boerner	1.85252	0.19265
2011	veraison	bio-org	4	31	SO4	2.04994	0.25055
2011	veraison	integr	1	42	Boerner	2.09946	0.23
2011	veraison	integr	1	43	SO4	1.934705	0.1793
2011	veraison	integr	2	2	Boerner	1.90107	0.25965
2011	veraison	integr	2	3	SO4	2.114675	0.23535
2011	veraison	integr	3	78	Boerner	1.757735	0.22145
2011	veraison	integr	3	79	SO4	1.6911	0.1831
2011	veraison	integr	4	38	Boerner	1.888255	0.2476
2011	veraison	integr	4	39	SO4	1.928355	0.2608
2012	veraison	bio-dyn	1	50	Boerner	2.295	0.2186
2012	veraison	bio-dyn	1	51	SO4	2.485	0.1823
2012	veraison	bio-dyn	2	10	Boerner	2.341	0.2706
2012	veraison	bio-dyn	2	11	SO4	2.37	0.22185
2012	veraison	bio-dyn	3	74	Boerner	2.27	0.1903
2012	veraison	bio-dyn	3	75	SO4	2.303	0.13995
2012	veraison	bio-dyn	4	34	Boerner	2.152	0.26125
2012	veraison	bio-dyn	4	35	SO4	2.428	0.1979
2012	veraison	bio-org	1	46	Boerner	2.4035	0.25345
2012	veraison	bio-org	1	47	SO4	2.3795	0.2305
2012	veraison	bio-org	2	6	Boerner	2.28	0.2603
2012	veraison	bio-org	2	7	SO4	2.3205	0.23855
2012	veraison	bio-org	3	70	Boerner	2.219	0.22695
2012	veraison	bio-org	3	71	SO4	2.306	0.1963
2012	veraison	bio-org	4	30	Boerner	2.2115	0.2932
2012	veraison	bio-org	4	31	SO4	2.205	0.2248
2012	veraison	integr	1	42	Boerner	2.3055	0.2123
2012	veraison	integr	1	43	SO4	2.0685	0.2346
2012	veraison	integr	2	2	Boerner	2.2545	0.2652
2012	veraison	integr	2	3	SO4	2.292	0.2339
2012	veraison	integr	3	78	Boerner	2.0995	0.19855
2012	veraison	integr	3	79	SO4	2.0515	0.15445
2012	veraison	integr	4	38	Boerner	2.1505	0.2598
2012	veraison	integr	4	39	SO4	2.068	0.32595
