# Supplementary material for: Growth, Yield and Fruit Quality of Grapevines under Organic and Biodynamic Management
Source: PLoS One. 2015 Oct 8;10(10):e0138445. doi: 10.1371/journal.pone.0138445 (PMC4598136; doi:10.1371/journal.pone.0138445)
Supplement: S1 Dataset — (ZIP) [file pone.0138445.s001.zip › NMg101112bloom.csv]

year	datum	treatment	block	Zeile	rootstock	N	Mg
2010	bloom	bio-dyn	1	50	Boerner	2.9025	0.2253
2010	bloom	bio-dyn	1	51	SO4	2.9875	0.2028
2010	bloom	bio-dyn	2	10	Boerner	2.927	0.2298
2010	bloom	bio-dyn	2	11	SO4	2.8965	0.1986
2010	bloom	bio-dyn	3	74	Boerner	2.9475	0.1887
2010	bloom	bio-dyn	3	75	SO4	3.0095	0.1607
2010	bloom	bio-dyn	4	34	Boerner	2.8545	0.1996
2010	bloom	bio-dyn	4	35	SO4	2.9505	0.1999
2010	bloom	bio-org	1	46	Boerner	3.012	0.1894
2010	bloom	bio-org	1	47	SO4	3.074	0.2081
2010	bloom	bio-org	2	6	Boerner	2.6505	0.20855
2010	bloom	bio-org	2	7	SO4	2.991	0.2034
2010	bloom	bio-org	3	70	Boerner	2.968	0.18615
2010	bloom	bio-org	3	71	SO4	3.071	0.21185
2010	bloom	bio-org	4	30	Boerner	2.8735	0.231
2010	bloom	bio-org	4	31	SO4	2.973	0.21215
2010	bloom	integr	1	42	Boerner	2.8185	0.22495
2010	bloom	integr	1	43	SO4	2.985	0.21425
2010	bloom	integr	2	2	Boerner	2.7995	0.20115
2010	bloom	integr	2	3	SO4	2.863	0.1955
2010	bloom	integr	3	78	Boerner	3.001	0.17385
2010	bloom	integr	3	79	SO4	3.0485	0.1598
2010	bloom	integr	4	38	Boerner	2.639	0.22275
2010	bloom	integr	4	39	SO4	2.8265	0.2019
2011	bloom	bio-dyn	1	50	Boerner	2.52964	0.21505
2011	bloom	bio-dyn	1	51	SO4	2.44562	0.2367
2011	bloom	bio-dyn	2	10	Boerner	2.570945	0.2321
2011	bloom	bio-dyn	2	11	SO4	2.750685	0.2215
2011	bloom	bio-dyn	3	74	Boerner	2.4401	0.20365
2011	bloom	bio-dyn	3	75	SO4	2.336075	0.1998
2011	bloom	bio-dyn	4	34	Boerner	2.53337	0.20885
2011	bloom	bio-dyn	4	35	SO4	2.62332	0.2037
2011	bloom	bio-org	1	46	Boerner	2.369705	0.24855
2011	bloom	bio-org	1	47	SO4	2.670185	0.22745
2011	bloom	bio-org	2	6	Boerner	2.43487	0.2242
2011	bloom	bio-org	2	7	SO4	2.729695	0.2145
2011	bloom	bio-org	3	70	Boerner	2.399045	0.21385
2011	bloom	bio-org	3	71	SO4	2.521605	0.20255
2011	bloom	bio-org	4	30	Boerner	2.53152	0.2421
2011	bloom	bio-org	4	31	SO4	2.610975	0.21915
2011	bloom	integr	1	42	Boerner	2.627265	0.23025
2011	bloom	integr	1	43	SO4	2.919855	0.26755
2011	bloom	integr	2	2	Boerner	2.651655	0.2444
2011	bloom	integr	2	3	SO4	2.821745	0.2441
2011	bloom	integr	3	78	Boerner	2.53965	0.2042
2011	bloom	integr	3	79	SO4	2.60193	0.2108
2011	bloom	integr	4	38	Boerner	2.654065	0.251
2011	bloom	integr	4	39	SO4	2.668395	0.27425
2012	bloom	bio-dyn	1	50	Boerner	2.775	0.2188
2012	bloom	bio-dyn	1	51	SO4	2.7735	0.1961
2012	bloom	bio-dyn	2	10	Boerner	2.8175	0.2307
2012	bloom	bio-dyn	2	11	SO4	2.835	0.2108
2012	bloom	bio-dyn	3	74	Boerner	2.819	0.18685
2012	bloom	bio-dyn	3	75	SO4	2.7405	0.17515
2012	bloom	bio-dyn	4	34	Boerner	2.763	0.26305
2012	bloom	bio-dyn	4	35	SO4	2.846	0.235
2012	bloom	bio-org	1	46	Boerner	2.7195	0.21085
2012	bloom	bio-org	1	47	SO4	2.9135	0.20295
2012	bloom	bio-org	2	6	Boerner	2.7285	0.20725
2012	bloom	bio-org	2	7	SO4	2.798	0.21765
2012	bloom	bio-org	3	70	Boerner	2.8285	0.24105
2012	bloom	bio-org	3	71	SO4	2.922	0.17645
2012	bloom	bio-org	4	30	Boerner	2.861	0.23415
2012	bloom	bio-org	4	31	SO4	2.753	0.24395
2012	bloom	integr	1	42	Boerner	3.0275	0.184
2012	bloom	integr	1	43	SO4	3.11	0.17165
2012	bloom	integr	2	2	Boerner	2.9455	0.21045
2012	bloom	integr	2	3	SO4	3.005	0.22435
2012	bloom	integr	3	78	Boerner	2.6395	0.2257
2012	bloom	integr	3	79	SO4	2.623	0.20345
2012	bloom	integr	4	38	Boerner	2.849	0.24105
2012	bloom	integr	4	39	SO4	2.6455	0.2907
