# Supplementary material for: Growth, Yield and Fruit Quality of Grapevines under Organic and Biodynamic Management
Source: PLoS One. 2015 Oct 8;10(10):e0138445. doi: 10.1371/journal.pone.0138445 (PMC4598136; doi:10.1371/journal.pone.0138445)
Supplement: S1 Dataset — (ZIP) [file pone.0138445.s001.zip › maturitysampling201020112012.csv]

year	datum	dab	Nr.	treatment	block	row	rootstock	Oechsle	Brix	number berries	single berry weight	pH	total acidity	NOPA
2011	110719	96	1	integrated	1	42	Boerner	19	4.34348	150	0.845933333	2.62	35.84	72
2011	110719	96	2	integrated	1	43	SO4	19	4.34348	150	0.899866667	2.6	33.71	73
2011	110719	96	3	integrated	2	2	Boerner	19	4.34348	150	0.827333333	2.6	35.58	74
2011	110719	96	4	integrated	2	3	SO4	19	4.34348	150	0.880866667	2.6	34.23	79
2011	110719	96	5	integrated	3	78	Boerner	21	4.80068	150	0.771933333	2.6	36.93	72
2011	110719	96	6	integrated	3	79	SO4	20	4.57208	150	0.7908	2.6	36.68	58
2011	110719	96	7	integrated	4	38	Boerner	20	4.57208	150	0.853666667	2.6	34.49	75
2011	110719	96	8	integrated	4	39	SO4	19	4.34348	150	0.789666667	2.5	35.14	60
2011	110719	96	9	bio-organic	1	46	Boerner	19	4.34348	150	0.792133333	2.6	36.39	67
2011	110719	96	10	bio-organic	1	47	SO4	18	4.11488	150	0.870666667	2.5	34.49	68
2011	110719	96	11	bio-organic	2	6	Boerner	19	4.34348	150	0.7088	2.6	36.98	65
2011	110719	96	12	bio-organic	2	7	SO4	18	4.11488	150	0.839866667	2.6	34.44	68
2011	110719	96	13	bio-organic	3	70	Boerner	21	4.80068	150	0.6722	2.5	39.44	59
2011	110719	96	14	bio-organic	3	71	SO4	19	4.34348	150	0.784666667	2.6	35.4	69
2011	110719	96	15	bio-organic	4	30	Boerner	21	4.80068	150	0.7196	2.5	38.71	66
2011	110719	96	16	bio-organic	4	31	SO4	19	4.34348	150	0.754133333	2.5	37.23	66
2011	110719	96	17	bio-dynamic	1	50	Boerner	21	4.80068	150	0.735466667	2.6	37.38	72
2011	110719	96	18	bio-dynamic	1	51	SO4	20	4.57208	150	0.815866667	2.6	36.15	67
2011	110719	96	19	bio-dynamic	2	10	Boerner	20	4.57208	150	0.7884	2.6	34.21	76
2011	110719	96	20	bio-dynamic	2	11	SO4	19	4.34348	150	0.805733333	2.6	34.71	68
2011	110719	96	21	bio-dynamic	3	74	Boerner	23	5.25788	150	0.6242	2.5	41.14	69
2011	110719	96	22	bio-dynamic	3	75	SO4	21	4.80068	150	0.730733333	2.5	38.33	58
2011	110719	96	23	bio-dynamic	4	34	Boerner	22	5.02928	150	0.621266667	2.6	39.66	74
2011	110719	96	24	bio-dynamic	4	35	SO4	20	4.57208	150	0.7924	2.6	35.44	70
2011	110804	112	1	integrated	1	42	Boerner	36	8.22968	100	1.1613	2.64	32.3875	99
2011	110804	112	2	integrated	1	43	SO4	35	8.00108	100	1.2399	2.58	32.9125	86
2011	110804	112	3	integrated	2	2	Boerner	33	7.54388	100	1.0935	2.59	33.6875	84
2011	110804	112	4	integrated	2	3	SO4	31	7.08668	100	1.149	2.58	34.25	84
2011	110804	112	5	integrated	3	78	Boerner	37	8.45828	100	0.995	2.57	32.3	75
2011	110804	112	6	integrated	3	79	SO4	38	8.68688	100	1.0181	2.58	31.95	71
2011	110804	112	7	integrated	4	38	Boerner	31	7.08668	100	1.0515	2.54	34.4375	75
2011	110804	112	8	integrated	4	39	SO4	32	7.31528	100	1.0294	2.53	34.1	67
2011	110804	112	9	bio-organic	1	46	Boerner	32	7.31528	100	1.0255	2.58	33.5	74
2011	110804	112	10	bio-organic	1	47	SO4	30	6.85808	100	1.151	2.55	34.2875	67
2011	110804	112	11	bio-organic	2	6	Boerner	32	7.31528	100	1.0002	2.58	33.075	71
2011	110804	112	12	bio-organic	2	7	SO4	30	6.85808	100	1.0655	2.56	33.8	69
2011	110804	112	13	bio-organic	3	70	Boerner	34	7.77248	100	0.8884	2.57	33.05	65
2011	110804	112	14	bio-organic	3	71	SO4	32	7.31528	100	1.0795	2.56	33.9125	69
2011	110804	112	15	bio-organic	4	30	Boerner	32	7.31528	100	0.9608	2.59	33.8625	69
2011	110804	112	16	bio-organic	4	31	SO4	34	7.77248	100	0.9882	2.57	32.4125	73
2011	110804	112	17	bio-dynamic	1	50	Boerner	34	7.77248	100	0.9999	2.6	33.3	77
2011	110804	112	18	bio-dynamic	1	51	SO4	34	7.77248	100	1.1434	2.58	33.125	74
2011	110804	112	19	bio-dynamic	2	10	Boerner	26	5.94368	100	0.9986	2.56	35.1	72
2011	110804	112	20	bio-dynamic	2	11	SO4	29	6.62948	100	1.0297	2.55	34.875	69
2011	110804	112	21	bio-dynamic	3	74	Boerner	36	8.22968	100	0.8937	2.59	32.8125	69
2011	110804	112	22	bio-dynamic	3	75	SO4	35	8.00108	100	0.9343	2.55	32.6625	60
2011	110804	112	23	bio-dynamic	4	34	Boerner	34	7.77248	100	0.9213	2.56	34.35	67
2011	110804	112	24	bio-dynamic	4	35	SO4	33	7.54388	100	0.9918	2.51	33.975	72
2011	110817	125	1	integrated	1	42	Boerner	55	12.57308	100	1.471	2.81	20.0375	123
2011	110817	125	2	integrated	1	43	SO4	53	12.11588	100	1.5291	2.75	22.4375	110
2011	110817	125	3	integrated	2	2	Boerner	54	12.34448	100	1.3984	2.78	20.975	108
2011	110817	125	4	integrated	2	3	SO4	55	12.57308	100	1.4556	2.76	21.325	119
2011	110817	125	5	integrated	3	78	Boerner	60	13.71608	100	1.4355	2.77	19.625	89
2011	110817	125	6	integrated	3	79	SO4	59	13.48748	100	1.4322	2.77	19.3625	81
2011	110817	125	7	integrated	4	38	Boerner	56	12.80168	100	1.3981	2.76	21.225	99
2011	110817	125	8	integrated	4	39	SO4	56	12.80168	100	1.4092	2.72	21.3875	82
2011	110817	125	9	bio-organic	1	46	Boerner	51	11.65868	100	1.3957	2.77	21.325	109
2011	110817	125	10	bio-organic	1	47	SO4	50	11.43008	100	1.4796	2.72	23.2	109
2011	110817	125	11	bio-organic	2	6	Boerner	53	12.11588	100	1.2485	2.78	20.45	104
2011	110817	125	12	bio-organic	2	7	SO4	54	12.34448	100	1.4091	2.75	22.05	121
2011	110817	125	13	bio-organic	3	70	Boerner	55	12.57308	100	1.2029	2.78	19.9625	96
2011	110817	125	14	bio-organic	3	71	SO4	52	11.88728	100	1.3574	2.74	22.6625	108
2011	110817	125	15	bio-organic	4	30	Boerner	52	11.88728	100	1.2643	2.76	21.0875	98
2011	110817	125	16	bio-organic	4	31	SO4	54	12.34448	100	1.3876	2.74	21.975	102
2011	110817	125	17	bio-dynamic	1	50	Boerner	54	12.34448	100	1.3314	2.79	20.2625	110
2011	110817	125	18	bio-dynamic	1	51	SO4	53	12.11588	100	1.2737	2.77	20.525	108
2011	110817	125	19	bio-dynamic	2	10	Boerner	52	11.88728	100	1.3381	2.76	22.3875	136
2011	110817	125	20	bio-dynamic	2	11	SO4	48	10.97288	100	1.3393	2.71	24.475	105
2011	110817	125	21	bio-dynamic	3	74	Boerner	60	13.71608	100	1.1956	2.77	17.525	93
2011	110817	125	22	bio-dynamic	3	75	SO4	53	12.11588	100	1.2703	2.76	20.2875	91
2011	110817	125	23	bio-dynamic	4	34	Boerner	54	12.34448	100	1.3135	2.76	19.8125	98
2011	110817	125	24	bio-dynamic	4	35	SO4	52	11.88728	100	1.3542	2.75	22.2375	108
2011	110831	139	1	integrated	1	42	Boerner	72	16.45928	100	1.6784	2.99	12.85	106
2011	110831	139	2	integrated	1	43	SO4	69	15.77348	100	1.7751	2.96	13.525	111
2011	110831	139	3	integrated	2	2	Boerner	72	16.45928	100	1.6534	2.98	12.1625	104
2011	110831	139	4	integrated	2	3	SO4	71	16.23068	100	1.7407	2.97	13.175	113
2011	110831	139	5	integrated	3	78	Boerner	71	16.23068	100	1.5825	2.95	12.15	77
2011	110831	139	6	integrated	3	79	SO4	73	16.68788	100	1.7275	2.94	12.1	71
2011	110831	139	7	integrated	4	38	Boerner	71	16.23068	100	1.6871	2.94	13.525	100
2011	110831	139	8	integrated	4	39	SO4	72	16.45928	100	1.6048	2.92	12.7875	86
2011	110831	139	9	bio-organic	1	46	Boerner	69	15.77348	100	1.5942	2.96	12.9625	105
2011	110831	139	10	bio-organic	1	47	SO4	68	15.54488	100	1.7211	2.93	14.1875	100
2011	110831	139	11	bio-organic	2	6	Boerner	72	16.45928	100	1.5069	2.96	13.3625	95
2011	110831	139	12	bio-organic	2	7	SO4	70	16.00208	100	1.6322	2.94	13.9	106
2011	110831	139	13	bio-organic	3	70	Boerner	71	16.23068	100	1.4685	2.96	12.45	88
2011	110831	139	14	bio-organic	3	71	SO4	70	16.00208	100	1.6582	2.94	14.1375	111
2011	110831	139	15	bio-organic	4	30	Boerner	73	16.68788	100	1.6197	2.95	12.25	85
2011	110831	139	16	bio-organic	4	31	SO4	73	16.68788	100	1.5931	2.94	12.775	94
2011	110831	139	17	bio-dynamic	1	50	Boerner	71	16.23068	100	1.569	2.95	13.4125	106
2011	110831	139	18	bio-dynamic	1	51	SO4	70	16.00208	100	1.6729	2.96	12.975	111
2011	110831	139	19	bio-dynamic	2	10	Boerner	67	15.31628	100	1.6052	2.93	14.8	111
2011	110831	139	20	bio-dynamic	2	11	SO4	69	15.77348	100	1.5671	2.91	14.525	106
2011	110831	139	21	bio-dynamic	3	74	Boerner	74	16.91648	100	1.4546	2.96	12.0125	87
2011	110831	139	22	bio-dynamic	3	75	SO4	74	16.91648	100	1.4841	2.96	12.0625	86
2011	110831	139	23	bio-dynamic	4	34	Boerner	73	16.68788	100	1.5193	2.95	12.4375	91
2011	110831	139	24	bio-dynamic	4	35	SO4	72	16.45928	100	1.5871	2.93	13.4625	90
2011	110915	154	1	integrated	1	42	Boerner	73	16.68788	80	1.825375	3.03	10.475	89
2011	110915	154	2	integrated	1	43	SO4	70	16.00208	80	1.85	3	11.7375	93
2011	110915	154	3	integrated	2	2	Boerner	77	17.60228	80	1.795	3.04	10.45	108
2011	110915	154	4	integrated	2	3	SO4	73	16.68788	80	1.841375	3	11.65	113
2011	110915	154	5	integrated	3	78	Boerner	80	18.28808	80	1.79375	3.03	9.8375	84
2011	110915	154	6	integrated	3	79	SO4	77	17.60228	80	1.81425	3	10.2	70
2011	110915	154	7	integrated	4	38	Boerner	78	17.83088	80	1.899375	3.01	12.1125	101
2011	110915	154	8	integrated	4	39	SO4	77	17.60228	80	1.89075	3	10.625	88
2011	110915	154	9	bio-organic	1	46	Boerner	70	16.00208	80	1.686875	3	10.6	103
2011	110915	154	10	bio-organic	1	47	SO4	72	16.45928	80	1.832875	2.97	11.9125	108
2011	110915	154	11	bio-organic	2	6	Boerner	76	17.37368	80	1.653875	2.98	12.175	91
2011	110915	154	12	bio-organic	2	7	SO4	70	16.00208	80	1.72425	2.96	12.7625	107
2011	110915	154	13	bio-organic	3	70	Boerner	77	17.60228	80	1.5405	3.02	9.975	86
2011	110915	154	14	bio-organic	3	71	SO4	72	16.45928	80	1.785125	2.97	11.5375	88
2011	110915	154	15	bio-organic	4	30	Boerner	75	17.14508	80	1.589875	2.99	10.6	83
2011	110915	154	16	bio-organic	4	31	SO4	73	16.68788	80	1.64625	2.99	10.7625	77
2011	110915	154	17	bio-dynamic	1	50	Boerner	74	16.91648	80	1.636625	2.98	11.4375	97
2011	110915	154	18	bio-dynamic	1	51	SO4	70	16.00208	80	1.701	2.99	11.4625	106
2011	110915	154	19	bio-dynamic	2	10	Boerner	72	16.45928	80	1.834625	2.96	12.5625	108
2011	110915	154	20	bio-dynamic	2	11	SO4	73	16.68788	80	1.80175	2.97	12.3375	118
2011	110915	154	21	bio-dynamic	3	74	Boerner	79	18.05948	80	1.621125	3.01	10.7375	96
2011	110915	154	22	bio-dynamic	3	75	SO4	70	16.00208	80	1.48	2.98	10.625	77
2011	110915	154	23	bio-dynamic	4	34	Boerner	75	17.14508	80	1.604875	2.99	10.65	91
2011	110915	154	24	bio-dynamic	4	35	SO4	76	17.37368	80	1.7785	3	11.1625	98
2010	100826	122	1	integrated	1	42	Boerner	35	8.00108	100	1.2733	2.62	35.5375	94
2010	100826	122	2	integrated	1	43	SO4	39	8.91548	100	1.2306	2.61	35.3875	116
2010	100826	122	3	integrated	2	2	Boerner	37	8.45828	100	1.3019	2.6	36.1125	106
2010	100826	122	4	integrated	2	3	SO4	35	8.00108	100	1.4883	2.61	36.4375	103
2010	100826	122	5	integrated	3	78	Boerner	38	8.68688	100	1.3158	2.61	34.8625	93
2010	100826	122	6	integrated	3	79	SO4	42	9.60128	100	1.2142	2.62	33.5875	107
2010	100826	122	7	integrated	4	38	Boerner	31	7.08668	100	1.2094	2.61	35.15	94
2010	100826	122	8	integrated	4	39	SO4	38	8.68688	100	1.1691	2.59	35.6875	102
2010	100826	122	9	bio-organic	1	46	Boerner	32	7.31528	100	1.212	2.6	35.9375	80
2010	100826	122	10	bio-organic	1	47	SO4	39	8.91548	100	1.2624	2.61	36.2125	96
2010	100826	122	11	bio-organic	2	6	Boerner	33	7.54388	100	1.1495	2.61	36.1125	88
2010	100826	122	12	bio-organic	2	7	SO4	31	7.08668	100	1.3041	2.62	36.65	99
2010	100826	122	13	bio-organic	3	70	Boerner	34	7.77248	100	1.0749	2.61	34.75	86
2010	100826	122	14	bio-organic	3	71	SO4	40	9.14408	100	1.2197	2.61	34.4875	98
2010	100826	122	15	bio-organic	4	30	Boerner	33	7.54388	100	1.1155	2.6	35.35	90
2010	100826	122	16	bio-organic	4	31	SO4	39	8.91548	100	1.1696	2.61	34.9	106
2010	100826	122	17	bio-dynamic	1	50	Boerner	34	7.77248	100	1.0843	2.61	35.575	92
2010	100826	122	18	bio-dynamic	1	51	SO4	39	8.91548	100	1.2466	2.62	34.6875	120
2010	100826	122	19	bio-dynamic	2	10	Boerner	30	6.85808	100	1.2244	2.61	36.6375	97
2010	100826	122	20	bio-dynamic	2	11	SO4	30	6.85808	100	1.262	2.6	36.5875	94
2010	100826	122	21	bio-dynamic	3	74	Boerner	35	8.00108	100	1.1096	2.61	34.7625	87
2010	100826	122	22	bio-dynamic	3	75	SO4	40	9.14408	100	1.1981	2.62	34.075	96
2010	100826	122	23	bio-dynamic	4	34	Boerner	33	7.54388	100	1.2131	2.62	35.2375	95
2010	100826	122	24	bio-dynamic	4	35	SO4	38	8.68688	100	1.2011	2.62	34.625	109
2010	100909	136	1	integrated	1	42	Boerner	60	13.71608	100	1.3838	2.76	25.975	134
2010	100909	136	2	integrated	1	43	SO4	60	13.71608	100	1.51	2.77	26.4125	166
2010	100909	136	3	integrated	2	2	Boerner	60	13.71608	100	1.6271	2.73	26.8625	134
2010	100909	136	4	integrated	2	3	SO4	59	13.48748	100	1.5878	2.73	26.525	136
2010	100909	136	5	integrated	3	78	Boerner	67	15.31628	100	1.3506	2.77	23.6125	135
2010	100909	136	6	integrated	3	79	SO4	68	15.54488	100	1.3458	2.77	23.7375	153
2010	100909	136	7	integrated	4	38	Boerner	58	13.25888	100	1.5567	2.73	26.9625	132
2010	100909	136	8	integrated	4	39	SO4	61	13.94468	100	1.4582	2.73	25.675	135
2010	100909	136	9	bio-organic	1	46	Boerner	60	13.71608	100	1.2899	2.77	25.45	143
2010	100909	136	10	bio-organic	1	47	SO4	61	13.94468	100	1.2534	2.76	26.95	161
2010	100909	136	11	bio-organic	2	6	Boerner	59	13.48748	100	1.3213	2.75	26.1625	129
2010	100909	136	12	bio-organic	2	7	SO4	58	13.25888	100	1.4469	2.75	26.375	142
2010	100909	136	13	bio-organic	3	70	Boerner	64	14.63048	100	1.2997	2.76	24.8125	120
2010	100909	136	14	bio-organic	3	71	SO4	66	15.08768	100	1.3159	2.76	24	129
2010	100909	136	15	bio-organic	4	30	Boerner	60	13.71608	100	1.3342	2.75	25.175	111
2010	100909	136	16	bio-organic	4	31	SO4	60	13.71608	100	1.5156	2.76	25.2375	137
2010	100909	136	17	bio-dynamic	1	50	Boerner	59	13.48748	100	1.3737	2.76	26.0625	129
2010	100909	136	18	bio-dynamic	1	51	SO4	61	13.94468	100	1.4091	2.77	25.325	153
2010	100909	136	19	bio-dynamic	2	10	Boerner	56	12.80168	100	1.5026	2.74	27.4875	124
2010	100909	136	20	bio-dynamic	2	11	SO4	58	13.25888	100	1.2714	2.76	27.4375	155
2010	100909	136	21	bio-dynamic	3	74	Boerner	64	14.63048	100	1.2503	2.75	23.9625	108
2010	100909	136	22	bio-dynamic	3	75	SO4	68	15.54488	100	1.3217	2.78	22.425	129
2010	100909	136	23	bio-dynamic	4	34	Boerner	62	14.17328	100	1.3355	2.76	24.7625	126
2010	100909	136	24	bio-dynamic	4	35	SO4	58	13.25888	100	1.4606	2.73	26.3375	122
2010	100923	150	1	integrated	1	42	Boerner	72	16.45928	100	1.5311	2.9	20.2625	171
2010	100923	150	2	integrated	1	43	SO4	72	16.45928	100	1.5777	2.86	21.0375	178
2010	100923	150	3	integrated	2	2	Boerner	70	16.00208	100	1.5768	2.86	21.1	148
2010	100923	150	4	integrated	2	3	SO4	69	15.77348	100	1.8239	2.86	21.025	178
2010	100923	150	5	integrated	3	78	Boerner	75	17.14508	100	1.5439	2.86	19.7125	147
2010	100923	150	6	integrated	3	79	SO4	74	16.91648	100	1.5788	2.85	19.625	162
2010	100923	150	7	integrated	4	38	Boerner	72	16.45928	100	1.6929	2.87	20.6375	162
2010	100923	150	8	integrated	4	39	SO4	71	16.23068	100	1.7616	2.84	20.6875	168
2010	100923	150	9	bio-organic	1	46	Boerner	70	16.00208	100	1.3839	2.82	21.5375	143
2010	100923	150	10	bio-organic	1	47	SO4	69	15.77348	100	1.4616	2.84	22.1875	173
2010	100923	150	11	bio-organic	2	6	Boerner	71	16.23068	100	1.4387	2.84	20.35	141
2010	100923	150	12	bio-organic	2	7	SO4	69	15.77348	100	1.6354	2.84	21.75	169
2010	100923	150	13	bio-organic	3	70	Boerner	75	17.14508	100	1.3327	2.85	19.2375	141
2010	100923	150	14	bio-organic	3	71	SO4	76	17.37368	100	1.4202	2.83	21.0875	146
2010	100923	150	15	bio-organic	4	30	Boerner	72	16.45928	100	1.5248	2.85	19.7125	188
2010	100923	150	16	bio-organic	4	31	SO4	72	16.45928	100	1.5778	2.84	20.3375	151
2010	100923	150	17	bio-dynamic	1	50	Boerner	71	16.23068	100	1.337	2.85	20.7375	171
2010	100923	150	18	bio-dynamic	1	51	SO4	72	16.45928	100	1.4593	2.84	20.2375	175
2010	100923	150	19	bio-dynamic	2	10	Boerner	71	16.23068	100	1.5963	2.85	20.675	167
2010	100923	150	20	bio-dynamic	2	11	SO4	68	15.54488	100	1.6247	2.82	21.425	158
2010	100923	150	21	bio-dynamic	3	74	Boerner	76	17.37368	100	1.2563	2.86	18.5375	132
2010	100923	150	22	bio-dynamic	3	75	SO4	77	17.60228	100	1.3784	2.84	19.2	144
2010	100923	150	23	bio-dynamic	4	34	Boerner	70	16.00208	100	1.5266	2.83	21	149
2010	100923	150	24	bio-dynamic	4	35	SO4	71	16.23068	100	1.6096	2.83	20.5875	160
2010	101007	164	1	integrated	1	42	Boerner	74	16.91648	80	1.6755	3.01	17.0875	202
2010	101007	164	2	integrated	1	43	SO4	72	16.45928	80	1.699875	2.92	18.45	209
2010	101007	164	3	integrated	2	2	Boerner	73	16.68788	80	1.67275	2.93	17.3125	183
2010	101007	164	4	integrated	2	3	SO4	72	16.45928	80	1.801	2.95	17.7375	212
2010	101007	164	5	integrated	3	78	Boerner	76	17.37368	80	1.825625	2.96	16.0375	195
2010	101007	164	6	integrated	3	79	SO4	76	17.37368	80	1.65025	2.94	16.6625	195
2010	101007	164	7	integrated	4	38	Boerner	74	16.91648	80	1.74025	2.94	16.7125	210
2010	101007	164	8	integrated	4	39	SO4	75	17.14508	80	1.64225	2.94	16.65	215
2010	101007	164	9	bio-organic	1	46	Boerner	73	16.68788	80	1.677875	2.92	17.5125	176
2010	101007	164	10	bio-organic	1	47	SO4	71	16.23068	80	1.81275	2.92	18.2125	212
2010	101007	164	11	bio-organic	2	6	Boerner	75	17.14508	80	1.4525	2.94	16.6375	192
2010	101007	164	12	bio-organic	2	7	SO4	74	16.91648	80	1.5905	2.9	18.475	179
2010	101007	164	13	bio-organic	3	70	Boerner	77	17.60228	80	1.568125	2.96	15.55	188
2010	101007	164	14	bio-organic	3	71	SO4	73	16.68788	80	1.690125	2.93	16.95	165
2010	101007	164	15	bio-organic	4	30	Boerner	75	17.14508	80	1.491125	2.93	17.4125	189
2010	101007	164	16	bio-organic	4	31	SO4	75	17.14508	80	1.616625	2.93	17.2625	195
2010	101007	164	17	bio-dynamic	1	50	Boerner	74	16.91648	80	1.667	2.95	17.225	216
2010	101007	164	18	bio-dynamic	1	51	SO4	72	16.45928	80	1.88475	2.93	18.15	221
2010	101007	164	19	bio-dynamic	2	10	Boerner	71	16.23068	80	1.623375	2.94	17.9625	206
2010	101007	164	20	bio-dynamic	2	11	SO4	68	15.54488	80	1.678375	2.92	19.4	205
2010	101007	164	21	bio-dynamic	3	74	Boerner	76	17.37368	80	1.6215	2.93	15.9625	160
2010	101007	164	22	bio-dynamic	3	75	SO4	75	17.14508	80	1.677	2.92	17.275	176
2010	101007	164	23	bio-dynamic	4	34	Boerner	74	16.91648	80	1.62225	2.95	16.7125	172
2010	101007	164	24	bio-dynamic	4	35	SO4	74	16.91648	80	1.56225	2.92	17.825	182
2012	120815	109	1	integrated	1	42	Boerner	23	5.25788	120	0.981416667	2.42	37.54	47
2012	120815	109	2	integrated	1	43	SO4	24	5.48648	120	0.99775	2.4	37.05	46
2012	120815	109	3	integrated	2	2	Boerner	23	5.25788	120	0.913416667	2.41	37.49	49
2012	120815	109	4	integrated	2	3	SO4	23	5.25788	120	1.006833333	2.41	36.78	44
2012	120815	109	5	integrated	3	78	Boerner	24	5.48648	120	1.009333333	2.38	38.24	43
2012	120815	109	6	integrated	3	79	SO4	23	5.25788	120	1.051083333	2.39	37.33	40
2012	120815	109	7	integrated	4	38	Boerner	23	5.25788	120	0.994083333	2.38	37.24	43
2012	120815	109	8	integrated	4	39	SO4	22	5.02928	120	0.981083333	2.37	36.51	40
2012	120815	109	9	bio-organic	1	46	Boerner	24	5.48648	120	0.946333333	2.39	37.87	43
2012	120815	109	10	bio-organic	1	47	SO4	23	5.25788	120	1.079333333	2.4	37.48	41
2012	120815	109	11	bio-organic	2	6	Boerner	25	5.71508	120	0.897833333	2.35	38.81	42
2012	120815	109	12	bio-organic	2	7	SO4	23	5.25788	120	0.96375	2.37	37.55	42
2012	120815	109	13	bio-organic	3	70	Boerner	24	5.48648	120	1.004833333	2.38	39.02	44
2012	120815	109	14	bio-organic	3	71	SO4	23	5.25788	120	1.10175	2.4	37.37	41
2012	120815	109	15	bio-organic	4	30	Boerner	25	5.71508	120	0.884916667	2.34	39.88	47
2012	120815	109	16	bio-organic	4	31	SO4	24	5.48648	120	0.956416667	2.34	38.74	40
2012	120815	109	17	bio-dynamic	1	50	Boerner	24	5.48648	120	0.951583333	2.39	38.66	49
2012	120815	109	18	bio-dynamic	1	51	SO4	23	5.25788	120	1.063333333	2.41	37.71	46
2012	120815	109	19	bio-dynamic	2	10	Boerner	23	5.25788	120	0.937666667	2.38	37.82	43
2012	120815	109	20	bio-dynamic	2	11	SO4	22	5.02928	120	0.970083333	2.38	37.35	40
2012	120815	109	21	bio-dynamic	3	74	Boerner	26	5.94368	120	0.8715	2.32	40.35	43
2012	120815	109	22	bio-dynamic	3	75	SO4	25	5.71508	120	0.934833333	2.34	38.67	37
2012	120815	109	23	bio-dynamic	4	34	Boerner	25	5.71508	120	0.873333333	2.32	39.92	42
2012	120815	109	24	bio-dynamic	4	35	SO4	23	5.25788	120	0.969583333	2.38	37.47	41
2012	120821	115	1	integrated	1	42	Boerner	37	8.45828	120	1.02025	2.64	27.96	68
2012	120821	115	2	integrated	1	43	SO4	37	8.45828	120	1.08325	2.61	27.8	60
2012	120821	115	3	integrated	2	2	Boerner	37	8.45828	120	1.107666667	2.61	29.08	60
2012	120821	115	4	integrated	2	3	SO4	37	8.45828	120	1.227333333	2.62	27.67	59
2012	120821	115	5	integrated	3	78	Boerner	38	8.68688	120	1.058833333	2.62	28.07	57
2012	120821	115	6	integrated	3	79	SO4	38.5	8.80118	120	1.100666667	2.62	27.43	58
2012	120821	115	7	integrated	4	38	Boerner	36	8.22968	120	1.1245	2.59	28.58	55
2012	120821	115	8	integrated	4	39	SO4	32	7.31528	120	1.056916667	2.55	29.32	54
2012	120821	115	9	bio-organic	1	46	Boerner	33	7.54388	120	1.030583333	2.56	30.6	60
2012	120821	115	10	bio-organic	1	47	SO4	33	7.54388	120	1.11075	2.59	30.01	72
2012	120821	115	11	bio-organic	2	6	Boerner	36	8.22968	120	0.987833333	2.58	29.77	65
2012	120821	115	12	bio-organic	2	7	SO4	35	8.00108	120	1.083583333	2.57	30.36	68
2012	120821	115	13	bio-organic	3	70	Boerner	37	8.45828	120	1.0025	2.58	29.68	70
2012	120821	115	14	bio-organic	3	71	SO4	36	8.22968	120	1.0595	2.55	29.75	61
2012	120821	115	15	bio-organic	4	30	Boerner	36.5	8.34398	120	0.954916667	2.55	30.75	69
2012	120821	115	16	bio-organic	4	31	SO4	38	8.68688	120	1.01175	2.57	29.22	70
2012	120821	115	17	bio-dynamic	1	50	Boerner	34	7.77248	120	0.965166667	2.59	30.36	65
2012	120821	115	18	bio-dynamic	1	51	SO4	35	8.00108	120	1.028166667	2.6	29.41	76
2012	120821	115	19	bio-dynamic	2	10	Boerner	28	6.40088	120	1.022916667	2.55	32.09	52
2012	120821	115	20	bio-dynamic	2	11	SO4	32	7.31528	120	1.11725	2.54	31.28	58
2012	120821	115	21	bio-dynamic	3	74	Boerner	37.5	8.57258	120	0.94025	2.58	29.66	72
2012	120821	115	22	bio-dynamic	3	75	SO4	36.5	8.34398	120	0.9865	2.58	28.89	62
2012	120821	115	23	bio-dynamic	4	34	Boerner	35	8.00108	120	0.989666667	2.56	31.35	70
2012	120821	115	24	bio-dynamic	4	35	SO4	31	7.08668	120	1.03675	2.71	32.15	65
2012	120828	122	1	integrated	1	42	Boerner	47	10.74428	120	1.162416667	2.73	21.93	64
2012	120828	122	2	integrated	1	43	SO4	50	11.43008	120	1.176833333	2.72	22.09	60
2012	120828	122	3	integrated	2	2	Boerner	49	11.20148	120	1.2055	2.75	21.56	69
2012	120828	122	4	integrated	2	3	SO4	51	11.65868	120	1.32775	2.76	20.52	65
2012	120828	122	5	integrated	3	78	Boerner	50	11.43008	120	1.2235	2.77	20.6	61
2012	120828	122	6	integrated	3	79	SO4	51	11.65868	120	1.253833333	2.75	20.85	55
2012	120828	122	7	integrated	4	38	Boerner	49	11.20148	120	1.27475	2.77	21.51	60
2012	120828	122	8	integrated	4	39	SO4	48	10.97288	120	1.287166667	2.7	22.74	63
2012	120828	122	9	bio-organic	1	46	Boerner	47	10.74428	120	1.13325	2.7	23.68	37
2012	120828	122	10	bio-organic	1	47	SO4	44	10.05848	120	1.264583333	2.68	25.29	39
2012	120828	122	11	bio-organic	2	6	Boerner	48	10.97288	120	1.13425	2.72	22.93	63
2012	120828	122	12	bio-organic	2	7	SO4	49	11.20148	120	1.26025	2.73	23.39	73
2012	120828	122	13	bio-organic	3	70	Boerner	49	11.20148	120	1.17575	2.74	22.15	79
2012	120828	122	14	bio-organic	3	71	SO4	50	11.43008	120	1.110833333	2.72	22.54	73
2012	120828	122	15	bio-organic	4	30	Boerner	52	11.88728	120	1.143	2.74	21.96	78
2012	120828	122	16	bio-organic	4	31	SO4	52	11.88728	120	1.18375	2.74	22.18	78
2012	120828	122	17	bio-dynamic	1	50	Boerner	47	10.74428	120	1.182916667	2.73	23.04	78
2012	120828	122	18	bio-dynamic	1	51	SO4	49	11.20148	120	1.1885	2.77	21.91	73
2012	120828	122	19	bio-dynamic	2	10	Boerner	42	9.60128	120	1.146833333	2.67	26.26	70
2012	120828	122	20	bio-dynamic	2	11	SO4	47	10.74428	120	1.183833333	2.69	25.11	81
2012	120828	122	21	bio-dynamic	3	74	Boerner	51	11.65868	120	1.075916667	2.73	20.96	77
2012	120828	122	22	bio-dynamic	3	75	SO4	52	11.88728	120	1.23975	2.74	20.53	67
2012	120828	122	23	bio-dynamic	4	34	Boerner	52	11.88728	120	1.227916667	2.75	21.85	88
2012	120828	122	24	bio-dynamic	4	35	SO4	50	11.43008	120	1.218583333	3.1	9.47	84
2012	120905	130	1	integrated	1	42	Boerner	58	13.25888	100	1.3896	2.83	17.02	68
2012	120905	130	2	integrated	1	43	SO4	61	13.94468	100	1.522	2.75	18.7	69
2012	120905	130	3	integrated	2	2	Boerner	63	14.40188	100	1.444	2.81	16.83	62
2012	120905	130	4	integrated	2	3	SO4	65	14.85908	100	1.539	2.8	17.9	78
2012	120905	130	5	integrated	3	78	Boerner	59	13.48748	100	1.403	2.8	17.29	61
2012	120905	130	6	integrated	3	79	SO4	63	14.40188	100	1.3766	2.84	16.62	58
2012	120905	130	7	integrated	4	38	Boerner	60	13.71608	100	1.3999	2.8	18.1	63
2012	120905	130	8	integrated	4	39	SO4	61	13.94468	100	1.3874	2.84	16.06	67
2012	120905	130	9	bio-organic	1	46	Boerner	61	13.94468	100	1.2783	2.8	18.56	55
2012	120905	130	10	bio-organic	1	47	SO4	63	14.40188	100	1.4472	2.77	18.3	74
2012	120905	130	11	bio-organic	2	6	Boerner	63	14.40188	100	1.3037	2.77	19.2	77
2012	120905	130	12	bio-organic	2	7	SO4	66	15.08768	100	1.4197	2.78	18.33	87
2012	120905	130	13	bio-organic	3	70	Boerner	59	13.48748	100	1.229	2.8	17.65	70
2012	120905	130	14	bio-organic	3	71	SO4	63	14.40188	100	1.3114	2.79	18.63	72
2012	120905	130	15	bio-organic	4	30	Boerner	61	13.94468	100	1.204	2.77	18.58	70
2012	120905	130	16	bio-organic	4	31	SO4	63	14.40188	100	1.2602	2.8	19.12	68
2012	120905	130	17	bio-dynamic	1	50	Boerner	60	13.71608	100	1.2474	2.77	19.01	80
2012	120905	130	18	bio-dynamic	1	51	SO4	62	14.17328	100	1.3743	2.74	20.12	81
2012	120905	130	19	bio-dynamic	2	10	Boerner	58	13.25888	100	1.3684	2.79	19.04	77
2012	120905	130	20	bio-dynamic	2	11	SO4	62	14.17328	100	1.4216	2.8	18.17	73
2012	120905	130	21	bio-dynamic	3	74	Boerner	64	14.63048	100	1.2092	2.75	20.93	70
2012	120905	130	22	bio-dynamic	3	75	SO4	60	13.71608	100	1.2209	2.79	20.2	58
2012	120905	130	23	bio-dynamic	4	34	Boerner	63	14.40188	100	1.2076	2.79	18.88	79
2012	120905	130	24	bio-dynamic	4	35	SO4	62	14.17328	100	1.2831	2.9	12	80
2012	120911	136	1	integrated	1	42	Boerner	66	15.08768	100	1.4152	2.94	13.89	70
2012	120911	136	2	integrated	1	43	SO4	69	15.77348	100	1.5685	2.9	15.32	69
2012	120911	136	3	integrated	2	2	Boerner	69	15.77348	100	1.4695	2.91	14.94	65
2012	120911	136	4	integrated	2	3	SO4	71	16.23068	100	1.5526	2.92	14.23	71
2012	120911	136	5	integrated	3	78	Boerner	69	15.77348	100	1.5761	2.93	14.14	60
2012	120911	136	6	integrated	3	79	SO4	71	16.23068	100	1.566	2.98	13.37	64
2012	120911	136	7	integrated	4	38	Boerner	72	16.45928	100	1.5889	2.93	14.52	63
2012	120911	136	8	integrated	4	39	SO4	71	16.23068	100	1.6193	2.91	14.74	69
2012	120911	136	9	bio-organic	1	46	Boerner	71	16.23068	100	1.4636	2.96	14.39	79
2012	120911	136	10	bio-organic	1	47	SO4	73	16.68788	100	1.5354	2.93	15.1	84
2012	120911	136	11	bio-organic	2	6	Boerner	70	16.00208	100	1.3689	2.93	14.26	77
2012	120911	136	12	bio-organic	2	7	SO4	75	17.14508	100	1.4971	2.95	15.17	98
2012	120911	136	13	bio-organic	3	70	Boerner	67	15.31628	100	1.3941	2.94	14.88	79
2012	120911	136	14	bio-organic	3	71	SO4	71	16.23068	100	1.4356	2.91	15.69	85
2012	120911	136	15	bio-organic	4	30	Boerner	74	16.91648	100	1.5218	3.01	13.23	102
2012	120911	136	16	bio-organic	4	31	SO4	75	17.14508	100	1.5019	2.95	14.54	91
2012	120911	136	17	bio-dynamic	1	50	Boerner	71	16.23068	100	1.381	2.96	14.32	99
2012	120911	136	18	bio-dynamic	1	51	SO4	69	15.77348	100	1.4482	2.93	15.25	84
2012	120911	136	19	bio-dynamic	2	10	Boerner	69	15.77348	100	1.4117	2.9	16.26	79
2012	120911	136	20	bio-dynamic	2	11	SO4	74	16.91648	100	1.5632	2.91	15.8	88
2012	120911	136	21	bio-dynamic	3	74	Boerner	71	16.23068	100	1.4254	2.96	13.69	87
2012	120911	136	22	bio-dynamic	3	75	SO4	68	15.54488	100	1.4322	2.92	14.63	69
2012	120911	136	23	bio-dynamic	4	34	Boerner	71	16.23068	100	1.5139	2.95	14.73	96
2012	120911	136	24	bio-dynamic	4	35	SO4	74	16.91648	100	1.5592	2.93	15.46	89
2012	120918	143	1	integrated	1	42	Boerner	70	16.00208	100	1.6057	2.95	10.91	73
2012	120918	143	2	integrated	1	43	SO4	74	16.91648	100	1.7001	2.9	10.73	70
2012	120918	143	3	integrated	2	2	Boerner	75	17.14508	100	1.6651	3.03	12.53	76
2012	120918	143	4	integrated	2	3	SO4	76	17.37368	100	1.7229	3	12.73	72
2012	120918	143	5	integrated	3	78	Boerner	73	16.68788	100	1.6969	2.99	12.64	57
2012	120918	143	6	integrated	3	79	SO4	76	17.37368	100	1.6666	3	12.03	55
2012	120918	143	7	integrated	4	38	Boerner	75	17.14508	100	1.6627	3	12.97	61
2012	120918	143	8	integrated	4	39	SO4	78	17.83088	100	1.7164	2.98	13.16	64
2012	120918	143	9	bio-organic	1	46	Boerner	76	17.37368	100	1.5695	2.99	13.35	74
2012	120918	143	10	bio-organic	1	47	SO4	79	18.05948	100	1.6107	2.97	14.19	83
2012	120918	143	11	bio-organic	2	6	Boerner	77	17.60228	100	1.5482	2.98	12.52	77
2012	120918	143	12	bio-organic	2	7	SO4	80	18.28808	100	1.7283	3.04	13.31	100
2012	120918	143	13	bio-organic	3	70	Boerner	73	16.68788	100	1.5923	3.12	11.68	81
2012	120918	143	14	bio-organic	3	71	SO4	79	18.05948	100	1.6011	3.05	12.8	86
2012	120918	143	15	bio-organic	4	30	Boerner	76	17.37368	100	1.6719	3.02	12.72	97
2012	120918	143	16	bio-organic	4	31	SO4	82	18.74528	100	1.5683	3.05	12.52	110
2012	120918	143	17	bio-dynamic	1	50	Boerner	75	17.14508	100	1.5912	3.03	12.8	92
2012	120918	143	18	bio-dynamic	1	51	SO4	78	17.83088	100	1.6854	3.05	12.61	99
2012	120918	143	19	bio-dynamic	2	10	Boerner	78	17.83088	100	1.6578	3.02	13.96	90
2012	120918	143	20	bio-dynamic	2	11	SO4	83	18.97388	100	1.713	3.04	13.58	100
2012	120918	143	21	bio-dynamic	3	74	Boerner	75	17.14508	100	1.4551	3.02	12.52	78
2012	120918	143	22	bio-dynamic	3	75	SO4	76	17.37368	100	1.5558	3.03	12.3	73
2012	120918	143	23	bio-dynamic	4	34	Boerner	75	17.14508	100	1.585	3.01	12.86	102
2012	120918	143	24	bio-dynamic	4	35	SO4	80	18.28808	100	1.6501	3.01	13.38	98
2012	120930	155	1	integrated	1	42	Boerner	75	17.14508	80	1.64	3.03	11.53	71
2012	120930	155	2	integrated	1	43	SO4	80	18.28808	80	1.771125	3.02	11.87	62
2012	120930	155	3	integrated	2	2	Boerner	82	18.74528	80	1.68475	3.04	11.59	69
2012	120930	155	4	integrated	2	3	SO4	83	18.97388	80	1.704125	3.06	11.97	75
2012	120930	155	5	integrated	3	78	Boerner	77	17.60228	80	1.746625	3.04	11.89	58
2012	120930	155	6	integrated	3	79	SO4	80	18.28808	80	1.7745	3.06	11.85	59
2012	120930	155	7	integrated	4	38	Boerner	80	18.28808	80	1.711875	3.05	12.46	63
2012	120930	155	8	integrated	4	39	SO4	85	19.43108	80	1.6805	3.08	11.95	63
2012	120930	155	9	bio-organic	1	46	Boerner	80	18.28808	80	1.647125	3.1	11	82
2012	120930	155	10	bio-organic	1	47	SO4	89	20.34548	80	1.675375	3.11	11.97	89
2012	120930	155	11	bio-organic	2	6	Boerner	82	18.74528	80	1.496375	3.11	10.99	90
2012	120930	155	12	bio-organic	2	7	SO4	88	20.11688	80	1.67575	3.13	12.39	103
2012	120930	155	13	bio-organic	3	70	Boerner	80	18.28808	80	1.6075	3.1	11.44	80
2012	120930	155	14	bio-organic	3	71	SO4	86	19.65968	80	1.61575	3.1	12.28	97
2012	120930	155	15	bio-organic	4	30	Boerner	83	18.97388	80	1.67675	3.12	11.29	91
2012	120930	155	16	bio-organic	4	31	SO4	85	19.43108	80	1.66975	3.12	11.18	108
2012	120930	155	17	bio-dynamic	1	50	Boerner	80	18.28808	80	1.563625	3.14	11.69	95
2012	120930	155	18	bio-dynamic	1	51	SO4	83	18.97388	80	1.674125	3.11	11.41	99
2012	120930	155	19	bio-dynamic	2	10	Boerner	86	19.65968	80	1.627	3.07	12.5	88
2012	120930	155	20	bio-dynamic	2	11	SO4	87	19.88828	80	1.7	3.11	12.49	102
2012	120930	155	21	bio-dynamic	3	74	Boerner	82	18.74528	80	1.51875	3.1	11	75
2012	120930	155	22	bio-dynamic	3	75	SO4	83	18.97388	80	1.617625	3.1	11.78	92
2012	120930	155	23	bio-dynamic	4	34	Boerner	81	18.51668	80	1.6615	3.11	11.67	99
2012	120930	155	24	bio-dynamic	4	35	SO4	87	19.88828	80	1.725	3.12	12.49	111
2012	121010	165	1	integrated	1	42	Boerner	78	17.83088	80	1.73425	3.07	10.43	69
2012	121010	165	2	integrated	1	43	SO4	83	18.97388	80	1.80925	3.04	11.35	71
2012	121010	165	3	integrated	2	2	Boerner	82	18.74528	80	1.75575	3.07	11.1	72
2012	121010	165	4	integrated	2	3	SO4	82	18.74528	80	1.866625	3.1	11.35	73
2012	121010	165	5	integrated	3	78	Boerner	81	18.51668	80	1.743375	3.07	10.58	67
2012	121010	165	6	integrated	3	79	SO4	81	18.51668	80	1.838	3.05	10.96	68
2012	121010	165	7	integrated	4	38	Boerner	83	18.97388	80	1.833375	3.09	10.78	73
2012	121010	165	8	integrated	4	39	SO4	84	19.20248	80	1.846	3.08	11.02	71
2012	121010	165	9	bio-organic	1	46	Boerner	83	18.97388	80	1.7855	3.14	10.44	97
2012	121010	165	10	bio-organic	1	47	SO4	88	20.11688	80	1.85725	3.16	11	109
2012	121010	165	11	bio-organic	2	6	Boerner	84	19.20248	80	1.74125	3.16	10.4	104
2012	121010	165	12	bio-organic	2	7	SO4	87	19.88828	80	1.832875	3.14	10.97	116
2012	121010	165	13	bio-organic	3	70	Boerner	80	18.28808	80	1.7115	3.12	10.55	93
2012	121010	165	14	bio-organic	3	71	SO4	87	19.88828	80	1.714875	3.12	10.74	95
2012	121010	165	15	bio-organic	4	30	Boerner	81	18.51668	80	1.811125	3.17	10.29	104
2012	121010	165	16	bio-organic	4	31	SO4	87	19.88828	80	1.81125	3.17	10.33	118
2012	121010	165	17	bio-dynamic	1	50	Boerner	83	18.97388	80	1.701875	3.17	10.3	107
2012	121010	165	18	bio-dynamic	1	51	SO4	83	18.97388	80	1.8455	3.16	10.27	110
2012	121010	165	19	bio-dynamic	2	10	Boerner	86	19.65968	80	1.915625	3.15	11.06	113
2012	121010	165	20	bio-dynamic	2	11	SO4	88	20.11688	80	1.804125	3.12	11.85	118
2012	121010	165	21	bio-dynamic	3	74	Boerner	79	18.05948	80	1.65025	3.13	10.34	74
2012	121010	165	22	bio-dynamic	3	75	SO4	83	18.97388	80	1.7565	3.15	10.32	91
2012	121010	165	23	bio-dynamic	4	34	Boerner	83	18.97388	80	1.791375	3.17	10.49	118
2012	121010	165	24	bio-dynamic	4	35	SO4	88	20.11688	80	1.812375	3.13	11.42	116
