# Supplementary material for: Growth, Yield and Fruit Quality of Grapevines under Organic and Biodynamic Management
Source: PLoS One. 2015 Oct 8;10(10):e0138445. doi: 10.1371/journal.pone.0138445 (PMC4598136; doi:10.1371/journal.pone.0138445)
Supplement: S1 Dataset — (ZIP) [file pone.0138445.s001.zip › LLA1101112means.csv]

treatment	rootstock	block	year	LLApervinem2
bio-dyn	Boerner	1	2011	3.718735133
bio-dyn	Boerner	1	2012	2.291805178
bio-dyn	Boerner	2	2011	3.646605422
bio-dyn	Boerner	2	2012	3.135649689
bio-dyn	Boerner	3	2010	2.079633817
bio-dyn	Boerner	3	2011	2.743214311
bio-dyn	Boerner	3	2012	1.649335556
bio-dyn	Boerner	4	2010	2.583411967
bio-dyn	Boerner	4	2011	3.734479889
bio-dyn	Boerner	4	2012	2.599338333
bio-dyn	SO4	1	2011	3.368275044
bio-dyn	SO4	1	2012	2.0199918
bio-dyn	SO4	2	2011	4.879295333
bio-dyn	SO4	2	2012	2.345091789
bio-dyn	SO4	3	2010	2.453464733
bio-dyn	SO4	3	2011	2.539715111
bio-dyn	SO4	3	2012	1.452191044
bio-dyn	SO4	4	2010	5.273933133
bio-dyn	SO4	4	2011	4.204163867
bio-dyn	SO4	4	2012	2.3397202
bio-org	Boerner	1	2011	2.734753444
bio-org	Boerner	1	2012	1.915069333
bio-org	Boerner	2	2011	4.137613111
bio-org	Boerner	2	2012	2.9713656
bio-org	Boerner	3	2010	2.907742217
bio-org	Boerner	3	2011	2.630611244
bio-org	Boerner	3	2012	2.022445267
bio-org	Boerner	4	2010	4.353528233
bio-org	Boerner	4	2011	4.259985044
bio-org	Boerner	4	2012	2.281499622
bio-org	SO4	1	2011	4.628241889
bio-org	SO4	1	2012	2.956991978
bio-org	SO4	2	2011	4.259971444
bio-org	SO4	2	2012	2.293325022
bio-org	SO4	3	2010	3.6849875
bio-org	SO4	3	2011	4.352554378
bio-org	SO4	3	2012	2.335904667
bio-org	SO4	4	2010	7.372737
bio-org	SO4	4	2011	4.680798533
bio-org	SO4	4	2012	2.207800422
int	Boerner	1	2011	3.837047956
int	Boerner	1	2012	2.209766844
int	Boerner	2	2011	4.323311022
int	Boerner	2	2012	4.730471733
int	Boerner	3	2010	5.041459183
int	Boerner	3	2011	4.113348889
int	Boerner	3	2012	3.843438689
int	Boerner	4	2010	5.884637967
int	Boerner	4	2011	4.389861778
int	Boerner	4	2012	2.877610111
int	SO4	1	2011	4.208371689
int	SO4	1	2012	4.878663889
int	SO4	2	2011	6.970009444
int	SO4	2	2012	2.805011378
int	SO4	3	2010	4.497689183
int	SO4	3	2011	5.159348667
int	SO4	3	2012	4.722376178
int	SO4	4	2010	3.218955633
int	SO4	4	2011	4.5718388
int	SO4	4	2012	2.897544667
