# Supplementary material for: Growth, Yield and Fruit Quality of Grapevines under Organic and Biodynamic Management
Source: PLoS One. 2015 Oct 8;10(10):e0138445. doi: 10.1371/journal.pone.0138445 (PMC4598136; doi:10.1371/journal.pone.0138445)
Supplement: S1 Dataset — (ZIP) [file pone.0138445.s001.zip › LAI2012.csv]

treatment	block	LAI092012	leafareatofruitweightratiocm2g
integr	1	2.530084	24.20926168
integr	2	2.530084	27.45975421
integr	3	2.125904	23.6029434
integr	4	2.576276	25.17338317
bio-org	1	1.733272	25.86819923
bio-org	2	1.74482	32.41988129
bio-org	3	1.606244	30.26909613
bio-org	4	1.45612	41.09670894
bio-dyn	1	1.640888	27.29397861
bio-dyn	2	1.894944	30.53966827
bio-dyn	3	1.583148	28.91489734
bio-dyn	4	1.756368	45.02591414
