# Supplementary material for: Growth, Yield and Fruit Quality of Grapevines under Organic and Biodynamic Management
Source: PLoS One. 2015 Oct 8;10(10):e0138445. doi: 10.1371/journal.pone.0138445 (PMC4598136; doi:10.1371/journal.pone.0138445)
Supplement: S1 Dataset — (ZIP) [file pone.0138445.s001.zip › gasexchange101112.csv]

year	datum	treatment	rootstock	block	Tcuv	Tleaf	Tamb	Tmin	PARtop	PARbot	PARamb	rh	E	VPD	GH2O	GH2Omol	A	ci	ca	wa	Ag	E2
2010	100624	bio-dyn	Boerner	1	27.96	27.92	25.63	28.68	102	35.8	1142.2	36.88	1.98343	24.24097	81.8214	0.0818214	4.353015	292.0659	387.92	13858	53.20142408	3.933994565
2010	100624	bio-dyn	Boerner	2	28.71	29.04	25.82333333	29.46333333	129.9	56.43333333	1283.1	34.26	1.016344133	27.29675333	37.23591333	0.037235913	3.843124333	212.0129333	387.4366667	13449.8	103.2101536	1.032955397
2010	100624	bio-dyn	Boerner	3	30.88	36.085	27.805	32.745	1239.55	41.9	1694.7	36.4	2.3777405	45.039	52.66233	0.05266233	7.5023535	123.2406	361.545	16183.45	142.4614805	5.653649885
2010	100624	bio-dyn	Boerner	4	32.24	38.06	29.04	34.09	1175.4	37.1	1657.8	35.3	3.49495	51.47052	67.90196	0.06790196	9.514546	122.5481	360.53	16969.8	140.1218168	12.2146755
2010	100624	bio-dyn	Boerner	4	30.13	30.23	29.48	29.29	125.4	32.7	296.3	26.18	0.8519328	32.59898	26.13373	0.02613373	3.414253	152.5406	369.62	11161	130.6454532	0.725789496
2010	100628	bio-dyn	Boerner	2	29.635	32.055	25.565	31.725	1234.85	27.4	1550.85	46.44	4.664902	29.27862	159.33455	0.15933455	17.460875	186.3288	369.99	19231.25	109.5862448	21.76131067
2010	100628	bio-dyn	Boerner	1	30.05	32.58	26.13	31.935	1204.1	16.3	1577.2	45.335	4.684705	30.78033	152.2091	0.1522091	16.175045	190.3716	369.605	19223.45	106.2685805	21.94646094
2010	100628	bio-dyn	Boerner	4	32.75	35.8	28.525	34.11	1435.65	40	1775.85	32.84	2.872028	43.99201	65.296075	0.065296075	8.327772	152.4684	369.43	16234.85	127.5386308	8.248544833
2010	100628	bio-dyn	Boerner	3	33.02	35.9	29.155	34.415	1504.6	47.5	1827.1	35.39	3.809384	42.78128	89.016435	0.089016435	11.042195	153.9096	364.7	17762.25	124.0466999	14.51140646
2010	100628	bio-dyn	Boerner	3	34.54	40.52	30.51	36.19	1547.5	45.3	1904.7	24.57	2.111856	65.04663	32.46681	0.03246681	5.212079	96.29866	370.41	13418.1	160.5356054	4.459935765
2010	100705	bio-dyn	Boerner	1	26.42666667	32.57666667	24.34333333	26.99	1374.1	31.1	1651.066667	41.58666667	1.494532	35.77578667	41.76665667	0.041766657	6.858422333	94.74421	364.6233333	14273.53333	164.208076	2.233625899
2010	100705	bio-dyn	Boerner	2	29.94333333	34.38666667	27.54333333	30.38	1045.7	25.8	1483.533333	44.31	4.595959667	36.82175	124.8147	0.1248147	14.76577	156.4420333	355.7066667	18665.16667	118.3015302	21.12284526
2010	100705	bio-dyn	Boerner	2	30.68666667	32.84666667	28.84333333	30.91333333	1339.233333	16.4	1740.7	40.66666667	4.624045667	32.91676333	140.4227333	0.140422733	14.10225667	186.8233667	357.7766667	17874.5	100.4271626	21.38179833
2010	100712	bio-dyn	Boerner	3	33.91	38.52	31.825	34.28	1470.4	34.55	1786.85	28.765	1.87424	55.303595	33.890665	0.033890665	7.774609	26.299085	402.845	15241.65	229.4026688	3.512775578
2010	100712	bio-dyn	Boerner	4	34.905	39.635	32.615	34.595	1212.35	34.95	1582.2	30.1	2.9726355	58.20094	51.07497	0.05107497	12.3252	5.1493855	400	16865.35	241.3158539	8.836561816
2010	100712	bio-dyn	Boerner	4	35.45	40.655	33.66	36.06	1245.65	30.05	1607.85	27.79	2.78495	63.4067	43.921305	0.043921305	9.774024	27.205025	395.25	16048.5	222.5349178	7.755946503
2010	100712	bio-dyn	Boerner	4	35.575	41.61	33.64	36.555	1311.45	32.35	1685.3	27.38	2.7434785	67.8289	40.44159	0.04044159	9.161585	19.2025585	394.95	15918.05	226.5386944	7.52667428
2010	100715	bio-dyn	Boerner	1	25.985	28.795	23.81	26.245	1264.1	26.9	1641.1	56.96	2.184896	21.086895	103.60345	0.10360345	11.70854	178.00745	363.23	19146.15	113.0130319	4.773770531
2010	100715	bio-dyn	Boerner	2	27.605	33.775	25.46	27.745	1219.1	25.45	1607.35	53.22	2.478736	34.143265	72.644265	0.072644265	11.129515	112.22175	363.96	19678.7	153.2056935	6.144132158
2010	100715	bio-dyn	Boerner	1	26.93	34.88	24.87333333	28.20333333	1275.9	25.56666667	1593.4	53.45	3.311564333	38.38523333	86.48743	0.08648743	11.68113	134.5475333	360.7133333	18992.7	135.0615922	10.96645833
2010	100715	bio-dyn	Boerner	2	27.04	32.90666667	25.03666667	27.76666667	1318.166667	21.13333333	1625.666667	51.64	3.103196	32.72646	94.89057	0.09489057	11.6871	155.2948	361.3633333	18467.9	123.1639772	9.629825414
2010	100715	bio-dyn	Boerner	2	26.84	31.445	24.54	27.64	1170.55	27.65	1467.05	49.45	2.2558775	29.61392	77.1252	0.0771252	9.059857	163.4618	364.155	17471.9	117.4694782	5.088983295
2010	100715	bio-dyn	Boerner	1	28.82	36.52	26.61	29	1642.05	31.95	1984.85	40.61	2.0922405	46.854505	44.654465	0.044654465	6.057523	137.5004	367.65	16103.45	135.6532432	4.37747031
2010	100719	bio-dyn	Boerner	3	24.78	28.75	22.545	24.895	1161.65	20.3	1479.35	52.065	1.3339985	23.6552	56.405205	0.056405205	7.7518835	159.02525	383.49	16133	137.4320597	1.779551998
2010	100719	bio-dyn	Boerner	4	26.78	30.72	24.545	26.93	973.4	19.8	1377.15	50.15	2.4720805	27.176965	90.94515	0.09094515	10.592555	187.5162	381.265	17500.3	116.4719064	6.111181998
2010	100719	bio-dyn	Boerner	3	27.975	33.565	25.99	28	1349.3	21.4	1647.45	44.485	1.79441	36.07564	49.746475	0.049746475	6.382753	165.9277	381.52	16646.15	128.3056337	3.219907248
2010	100719	bio-dyn	Boerner	3	28.325	34.435	25.815	28.35	1179.5	39.65	1560.8	46.565	2.4188555	37.610285	64.29471	0.06429471	8.3207905	155.35185	372.955	17783.85	129.4164092	5.85086193
2010	100719	bio-dyn	Boerner	4	30.015	34.025	28.03	29.745	1444.5	34.55	1798.55	47.45	3.628251	34.08963	106.42465	0.10642465	11.924075	181.586	370.935	19979.75	112.0424169	13.16420532
2010	100719	bio-dyn	Boerner	4	29.905	32.885	27.715	29.55	1519.75	30.35	1848.75	48.645	4.547742	30.26222	150.2785	0.1502785	13.61071	212.22875	367.23	20366.15	90.56990854	20.6819573
2010	100719	bio-dyn	Boerner	3	31.215	38.76	29.2	32.205	1499.5	25.85	1839.65	41.51	2.824568	52.028145	54.288365	0.054288365	7.9877205	123.1208	372.77	18723.2	147.1350353	7.978184387
2010	100822	bio-dyn	Boerner	3	27.685	30.54	25.665	28.605	699.75	22.6	994.05	65.05	1.8391875	20.26996	90.778965	0.090778965	10.635265	204.5441	399.355	24078.05	117.1556098	3.38261066
2010	100822	bio-dyn	Boerner	4	29.85	34.05	26.85	29.88	998.7	26.9	1412	64.69	4.415888	27.14911	162.6532	0.1626532	17.51964	215.7786	396.78	27146.1	107.711622	19.50006683
2010	100822	bio-dyn	Boerner	3	29.54	31.13	27.41	30.12	716.4	14.3	951.9	66.2	3.219904	18.53311	173.7379	0.1737379	17.06946	224.8964	387.01	27286.3	98.24833845	10.36778177
2010	100822	bio-dyn	Boerner	4	29.57	31.355	27.575	30.24	651.85	10.3	877.55	67.315	2.6168135	18.696345	140.8714	0.1408714	13.502665	223.0392	382.46	27808.9	95.85100311	6.847712894
2010	100822	bio-dyn	Boerner	3	31.57	33.84	29.4	32.71	766.3	16.85	1063.1	63.505	3.361162	24.225315	138.62865	0.13862865	12.01411	223.62135	370.145	29419.95	86.66397603	11.29740999
2010	100822	bio-dyn	Boerner	4	33.115	36.58	30.695	34.245	1095	23.1	1409.45	65.47	6.116399	29.54655	207.00755	0.20700755	19.29565	200.32145	358.615	33108.4	93.21230071	37.41033673
2010	100921	bio-dyn	Boerner	1	25.38	30.20666667	23.03	26.05333333	1046.233333	21.03333333	1468.8	63.96666667	4.779629333	22.81344	209.4426667	0.209442667	16.52184	230.1802333	364.02	20606.13333	78.88478628	22.84485656
2010	100921	bio-dyn	Boerner	2	25.68666667	29.74333333	23.09666667	26.65666667	1013.266667	19.63333333	1425.6	58.60666667	3.407661	23.05556	147.8578667	0.147857867	11.05602	242.3572	370.18	19232.13333	74.77464843	11.61215349
2010	100921	bio-dyn	SO4	2	26.18666667	30.31	23.79	26.6	1157.7	18.66666667	1513.366667	56.45	2.445580333	24.65518333	99.18418667	0.099184187	9.028813667	207.0356667	360.0166667	19079.56667	91.03077789	5.980863165
2010	100921	bio-dyn	SO4	1	28.3	30.54	25.51	28.72	1269.1	27.6	1573.9	49.69	2.794535667	25.34176	110.1653333	0.110165333	6.542274667	255.7539667	360.74	19016.6	59.38596536	7.809429594
2011	110530	bio-dyn	Boerner	1	50	9.036415288	0.080847936	191.3603065	2.330687031	2.877084059	29.67722257	6	2.330687	29.67722257	80.847936	0.080847936	9.036415288	388.2783305	11.24106057	13.08039029	111.7705131	5.432101892
2011	110530	bio-dyn	SO4	1	51	11.64768089	0.108289921	196.1079786	3.044166483	2.830870348	29.72342618	6	3.044166	29.72342618	108.289921	0.108289921	11.64768089	387.4487	11.25485325	13.65580114	107.5601569	9.266946636
2011	110530	bio-dyn	SO4	2	11	18.32545496	0.229247898	234.4272399	6.139676154	2.802618242	30.19069354	6	6.139676	30.19069354	229.247898	0.229247898	18.32545496	385.366567	10.24610488	15.08722432	79.93728675	37.69562138
2011	110530	bio-dyn	Boerner	2	10	14.84810421	0.166215482	216.6347212	4.884628174	3.00786793	31.10055478	6	4.884628	31.10055478	166.215482	0.166215482	14.84810421	381.5031331	11.4862655	15.33701388	89.33045244	23.8595907
2011	110626	bio-dyn	Boerner	1	50	17.82911772	0.253636945	239.2894857	4.929989448	2.056676414	31.20987066	6	4.929989	31.20987066	253.636945	0.253636945	17.82911772	370.5704244	19.15160306	24.92177836	70.29385139	24.30479154
2011	110626	bio-dyn	SO4	1	51	15.05599579	0.169268188	211.6595478	3.509936124	2.136578086	30.94766808	6	3.509936	30.94766808	169.268188	0.169268188	15.05599579	371.4203491	19.34214147	23.45638466	88.94758057	12.31965072
2011	110626	bio-dyn	SO4	3	75	11.53708519	0.142427268	218.9123908	4.092040497	2.921425003	33.54741669	6	4.09204	33.54741669	142.427268	0.142427268	11.53708519	368.2986348	17.96840477	22.75967026	81.00334544	16.74479136
2011	110626	bio-dyn	Boerner	3	74	7.504671988	0.088019291	216.8324066	2.925027628	3.313781657	34.41472499	6	2.925028	34.41472499	88.019291	0.088019291	7.504671988	372.9670715	17.99762662	21.42704519	85.26167278	8.555788801
2011	110626	bio-dyn	Boerner	4	34	11.52478486	0.136433583	211.895276	4.233776018	3.143335786	34.2493693	6	4.233776	34.2493693	136.433583	0.136433583	11.52478486	367.5874023	17.67403094	22.63195165	84.47175986	17.92485922
2011	110626	bio-dyn	SO4	4	35	12.73555821	0.151001994	210.3727765	4.495771259	3.031616854	33.94890086	6	4.495771	33.94890086	151.001994	0.151001994	12.73555821	365.808492	17.58508746	22.84853045	84.34033136	20.21195688
2011	110704	bio-dyn	Boerner	1	22.29666667	23.36666667	20.12333333	23.09	999.0666667	34.5	1110.866667	54.93333333	0.806767367	14.24672	56.62019	0.05662019	4.974459667	191.3218333	334.19	14787.36667	87.85664031	0.650873584
2011	110704	bio-dyn	SO4	1	21.77333333	23.4	20.50666667	22.01666667	999	23.6	1226.666667	63.13666667	1.436074333	12.6023	113.9632667	0.113963267	10.17446	182.7284333	327.0933333	16455.86667	89.27841659	2.06230949
2011	110704	bio-dyn	Boerner	2	22.46666667	24.02666667	21.37666667	23.23	998.9333333	28.73333333	1385.833333	58.52666667	1.750860333	14.29129	122.5408333	0.122540833	10.44945333	191.6418667	330.5266667	15919.53333	85.27323545	3.065511906
2011	110704	bio-dyn	SO4	2	23.31666667	25.01333333	22.11	24.65	998.8333333	35.3	1410.433333	59.30333333	2.304465	15.08201667	152.7910667	0.152791067	13.56854333	182.0070667	326.5266667	16981.66667	88.80455921	5.310558936
2011	110704	bio-dyn	SO4	4	22.93333333	25.23666667	21.95	24.27	1399.4	29.53333333	1546.766667	57.28333333	1.557982	16.49680667	94.44094667	0.094440947	9.372432333	168.3903333	329.6133333	16027.06667	99.24119424	2.427307912
2011	110704	bio-dyn	Boerner	4	22.07333333	24.23666667	21.16666667	22.96	1399.533333	45.86666667	1590.266667	60.68333333	1.633873	14.48408	112.7503	0.1127503	10.30046	181.0155667	329.4266667	16112.76667	91.35638663	2.66954098
2011	110704	bio-dyn	Boerner	3	23.69333333	26.69	22.54	26.15333333	1399.433333	27.23333333	1587.733333	57.02666667	1.472257333	18.80103	78.28974667	0.078289747	7.744541333	173.2081667	335.0233333	16702.6	98.92152756	2.167541655
2011	110704	bio-dyn	SO4	3	24.73	27.28666667	23.19333333	26.96	1399.566667	29.63333333	1419.6	53.21333333	1.109044	20.21490333	54.86293667	0.054862937	5.799054	165.0738	337.9	16586.66667	105.7007581	1.229978594
2011	110711	bio-dyn	Boerner	1	25.25333333	25.94	23.94666667	26.91	1199.233333	29.73333333	1304.633333	68.47	1.350461	11.74855333	115.0016333	0.115001633	9.20052	189.2023	318.8666667	21929	80.00338548	1.823744913
2011	110711	bio-dyn	SO4	1	24.31333333	24.95333333	23.15	27.37	1199.366667	32.46666667	1094.6	74.67	2.343031	9.098492	257.5218	0.2575218	13.60298	226.6729667	312.9033333	22604.93333	52.82263482	5.489794267
2011	110711	bio-dyn	Boerner	2	25.17666667	26.05333333	23.80333333	27.88666667	1199.233333	24.6	905.1666667	69.38333333	1.766969667	11.78539333	149.9437	0.1499437	9.237911333	214.3818	315.3766667	22120.4	61.60919954	3.122181804
2011	110711	bio-dyn	SO4	2	24.79	25.82666667	23.61	27.7	1199.266667	24.76666667	1151.833333	69.88	1.444627667	11.69075	123.7384333	0.123738433	9.150629333	195.8802333	316.5566667	21768.26667	73.95139157	2.086949096
2011	110711	bio-dyn	Boerner	3	27.64	29.1	26.92333333	31.04666667	1199.3	48.1	1338.2	50.44	0.3902752	22.18264333	17.59059333	0.017590593	1.235136667	197.0739667	315.75	18590.1	70.21574792	0.152314732
2011	110711	bio-dyn	SO4	3	27.48333333	28.58666667	26.24666667	30.41333333	1199.366667	41.33333333	1629.633333	53.83666667	1.39131	19.86052667	70.09264667	0.070092647	5.959244667	168.8496	308.9166667	19663.73333	85.01954128	1.935743516
2011	110711	bio-dyn	Boerner	4	27.90666667	28.87333333	26.73	30.47333333	1199.366667	60.3	1234.666667	50.97333333	1.290357333	21.14219333	61.02469	0.06102469	5.713006333	156.9271333	310.9466667	19085.9	93.61794928	1.665022047
2011	110711	bio-dyn	SO4	4	27.74	28.68333333	26.5	30.41	1199.2	37.36666667	1354.466667	50.39333333	0.6267715	21.09684333	29.71189667	0.029711897	1.840188	209.4853333	314.8	18686.26667	61.9343834	0.392842513
2011	110801	bio-dyn	Boerner	1	21.25	22.04333333	20.07666667	22.89666667	998.8666667	22.53333333	1024.466667	63.3	1.144289333	10.73279333	106.6603667	0.106660367	7.010419	204.9341	311.9366667	15961.6	65.72656008	1.309398078
2011	110801	bio-dyn	SO4	1	21.86	22.37333333	20.59333333	23.34666667	998.7	18.93333333	1102.3	62.63	1.352162	10.85191333	124.6353667	0.124635367	7.788628333	207.5676	309.5033333	16391.06667	62.49131799	1.828342074
2011	110801	bio-dyn	Boerner	2	21.33333333	22.19666667	20.33	23.39333333	1199.266667	11.9	912.3333333	66.63	1.885665	10.05179967	187.6072	0.1876072	11.18954333	213.191	310.3566667	16891.6	59.64346427	3.555732492
2011	110801	bio-dyn	SO4	2	21.99333333	22.81333333	20.76333333	24.17666667	1199.333333	21.03333333	978.8666667	61.72	1.044725233	11.71182	89.23123333	0.089231233	5.467591667	214.0997	314.6133333	16287.46667	61.2744155	1.091450812
2011	110801	bio-dyn	Boerner	3	21.70666667	22.55	20.68	22.22666667	1199.233333	21.86666667	1097.133333	61.1	0.8573072	11.70949667	73.21764	0.07321764	3.959939333	212.7121333	301.7833333	15838.7	54.08449839	0.734975635
2011	110801	bio-dyn	SO4	3	21.99666667	22.78	20.86	23.20333333	1199.433333	19.36666667	1112.166667	60.46	0.743752433	11.97878	62.09631333	0.062096313	4.668918	178.8354333	300.6533333	15954.2	75.18832841	0.553167682
2011	110801	bio-dyn	Boerner	4	24.36333333	25.35666667	23.21666667	26.06666667	1399.466667	30.13333333	1453.933333	57.56	1.361283667	15.16109667	89.78791667	0.089787917	6.209335667	186.6414667	300.2833333	17529	69.15558237	1.853093222
2011	110801	bio-dyn	SO4	4	24.94333333	25.76333333	23.04666667	27.27666667	1399.5	8.133333333	284.5	56.58333333	1.816509333	15.66287333	115.9838333	0.115983833	8.318978333	177.7974	295.47	17839.7	71.72532668	3.299706157
2011	110811	bio-dyn	Boerner	1	24.06	24.10333333	22.97666667	24.75	499.4333333	8.833333333	432.1	53.6	1.829628333	14.31962667	127.7744667	0.127774467	8.47343	191.2938333	300.33	16069.53333	66.31551842	3.347539837
2011	110811	bio-dyn	SO4	1	24.38333333	24.52333333	23.40333333	24.89	499.5333333	8.5	761.8333333	49.87333333	1.041983333	15.94009333	65.3698	0.0653698	5.858755333	158.8989667	304.49	15242.86667	89.62480125	1.085729266
2011	110811	bio-dyn	Boerner	2	24.28333333	24.36666667	23.10666667	24.78333333	499.5333333	6.3	219.5	50.73	0.617501333	15.47734333	39.89966667	0.039899667	3.447244333	172.0134667	312.68	15413.1	86.39782286	0.381307896
2011	110811	bio-dyn	SO4	2	24.71	24.76666667	23.67	25.34333333	499.5333333	8.133333333	413.5333333	51.61333333	1.137420667	15.54987667	73.15046	0.07315046	5.917556667	168.7467667	300.59	16084.2	80.89568633	1.293725774
2011	110811	bio-dyn	Boerner	3	24.52666667	24.68	23.49	24.98333333	499.3666667	10.63333333	332.4	49.22666667	0.375801233	16.31954333	23.03002	0.02303002	1.830610333	177.7376333	308.03	15186.9	79.48800448	0.141226567
2011	110811	bio-dyn	SO4	3	24.75666667	24.89666667	23.69666667	25.16	499.5333333	10.1	325.4666667	52.38333333	1.058539333	15.52946667	68.16702333	0.068167023	6.432219667	151.4318	304.1966667	16383.1	94.359697	1.12050552
2011	110815	bio-dyn	Boerner	1	27.88666667	28.76666667	26.85666667	29.60666667	1499.866667	31.73333333	1411.433333	45.23666667	1.987967667	23.21431333	85.63963667	0.085639637	6.882374	170.8666333	304.9233333	17003.43333	80.36435309	3.952015445
2011	110815	bio-dyn	SO4	1	27.97	28.82	26.49666667	30.29	1499.6	32.3	1562.366667	48.43333333	2.934447667	22.02671667	133.2388	0.1332388	9.638967667	179.3735	300.48	18290.43333	72.34354908	8.61098311
2011	110815	bio-dyn	Boerner	2	27.67666667	28.65666667	26.45666667	29.89	1499.566667	26.56666667	1473.6	48.89333333	2.974314333	21.77261333	136.6120667	0.136612067	10.24059667	176.0747	301.1533333	18150.16667	74.96114302	8.846545751
2011	110815	bio-dyn	SO4	2	27.82	28.64666667	26.38	29.91333333	1499.633333	21.43333333	1488.5	46.7	2.454970333	22.43779333	109.5949633	0.109594963	7.816771333	181.2203333	301.4433333	17484.76667	71.32418405	6.026879336
2011	110815	bio-dyn	Boerner	3	28.63	29.65	27.45333333	31.01333333	1499.7	39.43333333	1296.433333	42.81333333	1.741949333	25.55992667	68.15391667	0.068153917	5.250478667	184.3005667	314.49	16790.36667	77.03854633	3.034387479
2011	110815	bio-dyn	SO4	3	29	30.10333333	27.9	31.15	1499.733333	30.26666667	1279.6	47.41	3.102566333	24.44739	126.9144	0.1269144	11.04129667	164.0102	308.75	18997.33333	86.99798187	9.625917851
2011	110815	bio-dyn	Boerner	4	29.16	29.77	27.61666667	31.16666667	1499.633333	30.26666667	1098.566667	41.87	1.55113	25.70990667	60.34806333	0.060348063	4.301551	202.4917333	324.3433333	16929.83333	71.2790231	2.406004277
2011	110815	bio-dyn	SO4	4	28.65333333	29.78	27.69666667	31.04666667	1499.666667	29.9	1248.566667	43.97333333	1.907226333	25.38937333	75.1165	0.0751165	6.915979667	165.4454667	318.6733333	17269.8	92.07004675	3.637512285
2011	110829	bio-dyn	Boerner	1	20.01333333	20.68666667	18.84	21.72	799.9333333	26.4	1137.2	64.35666667	0.974698767	9.517096333	102.4206433	0.102420643	8.236445333	217.7301333	347.4566667	15047.3	80.41782465	0.950037686
2011	110829	bio-dyn	SO4	1	20.90333333	21.54	19.92333333	22.28	799.8666667	13.96666667	1279.8	61.81666667	0.7802871	10.63902333	73.30172	0.07330172	4.936792667	241.2831	351.3866667	15269.33333	67.34893352	0.608847958
2011	110829	bio-dyn	Boerner	2	21.20666667	22.37	19.86	23.96666667	1399.433333	9.833333333	970.1	64.64666667	1.981763667	10.99281	180.3338333	0.180333833	11.88775	232.3930333	340.1666667	16271.56667	65.9207969	3.927387232
2011	110829	bio-dyn	SO4	2	21.57666667	22.60333333	20.48333333	23.34	1399.333333	10.76666667	1255.6	63.65666667	1.691650667	11.26550333	150.1625667	0.150162567	11.90469	212.2785	340.8433333	16390.1	79.27867951	2.861681979
2011	110829	bio-dyn	Boerner	3	20.94666667	22.30333333	19.46	23.46	1499.766667	27.4	1287.6	56.36	1.317439667	13.22572667	99.61217667	0.099612177	8.197073667	206.1852667	340.1966667	13957.66667	82.28987601	1.735647276
2011	110829	bio-dyn	SO4	3	21.74	23.05333333	20.61	24.19666667	1499.533333	24.83333333	1481.633333	54.4	1.443973	14.3216	100.8225133	0.100822513	7.283058667	221.4509333	340.4333333	14145.76667	72.23643241	2.085058025
2011	110829	bio-dyn	SO4	4	21.76	23.23	20.38333333	23.75333333	1499.833333	23.76666667	1508.2	53.78	1.783797	14.78272	120.7285	0.1207285	10.71701667	189.0938333	333.8666667	14003.26667	88.769567	3.181931737
2011	110829	bio-dyn	Boerner	4	22.5	23.94666667	21.51333333	24.35333333	1499.633333	21.8	1445.1	49.3	1.220691	16.65593667	73.27748667	0.073277487	5.738224667	210.1032333	339.41	13428.26667	78.3081534	1.490086517
2011	110906	bio-dyn	Boerner	1	20.43666667	21.16333333	19.63333333	22.1	998.9333333	21.86666667	741.5333333	57.27	0.830548	11.52044	72.0667	0.0720667	6.531810667	196.2390333	342.5566667	13669.5	90.63562876	0.68980998
2011	110906	bio-dyn	SO4	1	19.67666667	20.48333333	18.94	21.81333333	998.7666667	24.3	796.1333333	59.89	0.803049233	10.49980667	76.44724333	0.076447243	6.034372	213.8040333	341.7333333	13639.33333	78.93511574	0.644888071
2011	110906	bio-dyn	Boerner	2	24.70333333	25.06333333	23.13	25.58333333	1199.166667	11.43333333	1030.866667	48.91666667	0.9618974	16.87815333	57.03455667	0.057034557	4.041771333	217.8764667	335.8233333	15138.2	70.86530639	0.925246608
2011	110906	bio-dyn	SO4	2	23.99	24.75666667	23.04666667	25.7	1199.166667	24.36666667	1168.566667	54.03666667	1.771555	15.3853	115.1408333	0.115140833	9.200935	196.5519	327.5666667	16019	79.91026933	3.138407118
2011	110906	bio-dyn	Boerner	4	21.49666667	22.81666667	20.29333333	24.81666667	1199.133333	21.1	1311.033333	58.50666667	0.8753119	12.98761667	67.41338	0.06741338	6.364374	174.2829	326.7866667	14918.66667	94.40817238	0.766170922
2011	110906	bio-dyn	SO4	4	21.81333333	22.80333333	20.52	24.45666667	1199.3	25.76666667	1141.966667	58.34333333	0.900282433	12.71378667	70.81318	0.07081318	5.981370667	187.4549	324.3033333	15165.53333	84.46691233	0.810508459
2011	110906	bio-dyn	SO4	3	23.04666667	23.84333333	21.63	24.98333333	1199.466667	14.7	837.4	53.85333333	0.743448267	14.63838	50.79896	0.05079896	4.032770667	191.4575667	321.1966667	15093.66667	79.38687459	0.552715326
2011	110906	bio-dyn	Boerner	3	21.49	22.44333333	20.11333333	24.28333333	1199.3	8.933333333	357.8666667	58.58333333	0.603114933	12.34458333	48.87682333	0.048876823	4.151078667	186.0290333	323.5233333	14934.96667	84.92938747	0.363747622
2011	110926	bio-dyn	Boerner	1	22.71	23.24333333	21.19333333	26.5	1199.4	23.46666667	142.4333333	67.94666667	1.514679333	9.903784333	153.0012	0.1530012	8.878957667	254.6375667	349.9233333	18589.43333	58.0319479	2.294253482
2011	110926	bio-dyn	SO4	1	22.89666667	23.42	21.80666667	26.44333333	1199.3	15.26666667	872.0333333	67.28666667	1.470882667	10.18505633	144.417	0.144417	7.843248	258.9955667	348.5533333	18617.8	54.30972808	2.16349582
2011	110926	bio-dyn	Boerner	2	23.33333333	23.97666667	22.20333333	27.24666667	1399.6	21.4	840.2333333	68.18	1.891019667	10.42585	181.3774333	0.181377433	9.731789333	254.0323333	342.6333333	19370.16667	53.6549071	3.575955381
2011	110926	bio-dyn	SO4	2	23.44333333	24.01333333	21.57666667	26.91	1399.5	19.93333333	919.0666667	65.96666667	1.554076333	11.01006333	141.2061	0.1412061	8.559424333	245.9689	345.66	18865.3	60.6165338	2.415153249
2011	110926	bio-dyn	Boerner	4	25.11333333	25.90666667	23.94333333	29.98666667	1399.6	30.63333333	1159.6	60.28333333	0.789187633	14.45858	54.58298667	0.054582987	4.509444667	206.8646667	341.9366667	19055.4	82.61630486	0.62281712
2011	110926	bio-dyn	SO4	4	25.3	26.16	23.88	30.54666667	1399.7	30.43333333	1133.2	59.74333333	0.907849267	14.9284	60.81655667	0.060816557	4.028664	231.8714	341.9166667	19100.5	66.24288221	0.824190292
2011	110926	bio-dyn	SO4	3	25.42333333	26.02	24.60666667	26.54666667	1399.4	19.36666667	145.7666667	61.35	0.9618622	13.97247	68.84063333	0.068840633	4.569178	232.7979333	342.6133333	19757.46667	66.37327083	0.925178892
2011	110926	bio-dyn	Boerner	3	25.86666667	26.60333333	24.95333333	27.90666667	1399.633333	23.26666667	1027.6	59.37333333	0.734192633	15.31715667	47.93039333	0.047930393	3.93081	205.8312	340.3266667	19630.6	82.01080206	0.539038822
2012	120525	bio-dyn	Boerner	1	28.25666667	31.34666667	25.96333333	27.52	1499.633333	78.76666667	1375.866667	24.50333333	1.820575	37.20530333	48.90967667	0.048909677	7.683985333	118.8503667	378.8333333	9345.166667	157.1056252	3.314493331
2012	120525	bio-dyn	SO4	1	28.42	30.98666667	26.56333333	28.77666667	1499.433333	75.73333333	1599.366667	26.55333333	2.519685667	35.36232	71.29642	0.07129642	10.58948333	129.5243	375.22	10219.7	148.5275604	6.34881586
2012	120525	bio-dyn	Boerner	2	28.28666667	30.32666667	26.53	28.55	1499.5	57.6	905.7666667	27.28	2.753638333	33.43893667	82.35459667	0.082354597	10.77287333	153.8809333	371.66	10420.7	130.8108322	7.582524069
2012	120525	bio-dyn	SO4	2	28.4	30.74	26.48	28.42333333	1499.366667	62.83333333	1450.633333	26.30333333	2.534699667	34.81128333	72.82859667	0.072828597	10.71736667	129.8539333	373.13	10113.13333	147.1587695	6.424702402
2012	120617	bio-dyn	Boerner	1	25.07333333	27.39333333	24.22666667	25.68666667	1499.133333	30.93333333	1350.566667	44.15333333	0.970762667	22.90872667	42.79472	0.04279472	6.095608667	127.3971333	361.2133333	13962.96667	142.4383351	0.942380156
2012	120617	bio-dyn	SO4	1	25.8	27.93333333	24.72666667	25.91333333	1499.233333	35.9	1633.4	44.07666667	1.622444333	23.50214	69.03280333	0.069032803	9.112365667	139.7417333	354.7466667	14562.2	132.0005161	2.632325614
2012	120617	bio-dyn	Boerner	2	26.89666667	28.47666667	25.86666667	27.5	1499.233333	31.8	1389.566667	40.55666667	1.214729333	25.02143333	48.54796	0.04854796	5.209043333	180.0781333	357.9566667	14292.43333	107.2968531	1.475567352
2012	120617	bio-dyn	SO4	2	25.97	28.6	24.74666667	25.68	1499.233333	38.5	1505.5	44.19666667	1.586572333	24.84985333	63.84517	0.06384517	8.867838333	128.0202	354.0766667	14747.7	138.8959937	2.517211768
2012	120617	bio-dyn	Boerner	3	25.76333333	28.03333333	24.54333333	25.53666667	1499.266667	35.03333333	902.5	41.35	0.995247933	24.67031	40.34214	0.04034214	5.501813	133.9927667	356.18	13634.03333	136.3788089	0.990518448
2012	120617	bio-dyn	SO4	3	25.61	27.36333333	24.86	25.78666667	1499.533333	29.26666667	1170.433333	45.72333333	2.46671	21.85116667	112.898	0.112898	14.68637333	134.6863333	345.8166667	14937.86667	130.0853277	6.084658224
2012	120617	bio-dyn	SO4	4	27.22	29.66666667	25.92333333	26.79	1499.466667	43.86666667	878.9666667	41.19	1.617188667	27.38943	59.03822667	0.059038227	7.950885333	131.4213667	351.8733333	14802.63333	134.6735121	2.615299185
2012	120617	bio-dyn	Boerner	4	27.31	29.00666667	26.31333333	26.87666667	1499.366667	28.26666667	623.4666667	46.16	3.517974333	23.87581667	147.3425	0.1473425	16.38497667	158.6881	341.4866667	16678.63333	111.2033301	12.37614341
2012	120630	bio-dyn	Boerner	1	25.12666667	26.38	24.06333333	25.09666667	1199.633333	22.5	946	60.48666667	1.415781667	15.51465333	91.23512	0.09123512	11.75290333	177.7949	386.26	19329.73333	128.8199471	2.004437729
2012	120630	bio-dyn	SO4	1	24.83666667	26.25	23.92	24.82333333	1199.366667	14.5	624.4666667	60.47666667	0.7605911	15.58802333	48.78346333	0.048783463	6.461829	174.4693333	388.08	18995.2	132.4594147	0.578498821
2012	120630	bio-dyn	Boerner	2	25.93666667	27.16666667	25.30333333	26.81	1199.533333	26.83333333	1165.766667	59.43333333	1.484849	16.60535667	89.37740333	0.089377403	9.721432667	205.7584	383.0933333	19938.4	108.7683498	2.204776553
2012	120630	bio-dyn	SO4	2	26.44	27.93	25.6	27.21666667	1199.566667	32.33333333	1384.1	57.61	1.274907	18.32976	69.57656333	0.069576563	8.262584333	197.8803	391.66	19912.36667	118.7552811	1.625387859
2012	120726	bio-dyn	Boerner	1	30.25333333	31.12	29.19666667	30.3	1199.5	30.7	1313.3	53.74333333	1.851175333	22.84996333	81.01990333	0.081019903	10.3727	167.8133	377.5366667	23113.63333	128.026566	3.426850114
2012	120726	bio-dyn	SO4	1	30.47666667	30.63	29.62666667	30.94666667	1199.6	21.96666667	1187.633333	51.92666667	1.500959	22.06639	68.02069	0.06802069	6.669620667	217.8083333	381.0833333	22619.43333	98.05282285	2.25287792
2012	120726	bio-dyn	Boerner	2	30.16333333	30.6	29.05333333	30.38666667	1199.5	27.6	966.8	54.98	2.551042667	21.05436333	121.1699333	0.121169933	11.29459333	223.7924333	379.11	23527.23333	93.21283773	6.507818689
2012	120726	bio-dyn	SO4	2	30.67666667	31.2	29.59666667	30.74	1199.433333	25.16666667	1137.266667	51.33	1.381377333	23.58636333	58.56654	0.05856654	5.690487333	219.8410333	382.51	22622.23333	97.16277132	1.908203336
2012	120726	bio-dyn	Boerner	3	32.44666667	34.18333333	31.47666667	32.66	1299.666667	31.4	1274.466667	45.38666667	0.665454933	32.82397	20.27161333	0.020271613	2.451947333	179.3266667	382.7666667	22111.43333	120.9547209	0.442830268
2012	120726	bio-dyn	SO4	3	32.30666667	32.98	31.06	31.87333333	1299.666667	36.33333333	1448.4	49.74666667	2.427291333	27.16940667	89.33012	0.08933012	8.975549667	203.3417333	372.3	24043.66667	100.476185	5.891743215
2012	120726	bio-dyn	SO4	4	32.84333333	33.50333333	31.73666667	33.32	1399.333333	18.06666667	1361.666667	48.13333333	1.486419333	28.81477333	51.56365667	0.051563657	4.46569	225.6920333	373.42	23986.96667	86.60537845	2.209442434
2012	120726	bio-dyn	Boerner	4	32.58666667	33.75333333	31.64666667	32.89666667	1399.266667	21.86666667	1401.4	48.75666667	1.387596667	29.63312333	46.98581333	0.046985813	5.306324333	182.7091	374.7733333	23940.96667	112.9346064	1.92542451
2012	120813	bio-dyn	Boerner	1	24.07333333	25.49	23.26333333	24.24	1199.566667	26.63333333	1029.966667	47.32666667	0.6349223	18.88878333	33.58249	0.03358249	4.333679333	161.4025667	380.7733333	14197.03333	129.0458013	0.403126327
2012	120813	bio-dyn	SO4	1	24.63	26.04666667	23.75666667	25.12333333	1199.2	28.13333333	1206.533333	46.54	0.937058133	19.78563333	47.35057	0.04735057	5.856958667	177.0276333	378.79	14432.66667	123.6935198	0.878077945
2012	120813	bio-dyn	Boerner	2	24.79	25.68	23.89	25.36	1199.5	33.03333333	1321.166667	45.45666667	0.4840518	19.24074667	25.15308667	0.025153087	2.551963667	213.0313667	380.92	14232.26667	101.4572764	0.234306145
2012	120813	bio-dyn	SO4	2	24.13666667	25.4	23.34333333	24.24333333	1199.333333	26.73333333	1257.1	48.91	1.547669667	18.17501333	85.16388667	0.085163887	8.614802	209.7827	376.0933333	14730.36667	101.1555759	2.395281398
2012	120813	bio-dyn	Boerner	3	27.24	29.45	26	27.61666667	1199.5	32.16666667	1493.566667	40.89666667	0.473605433	27.10918667	17.55719267	0.017557193	0.427070733	326.2150333	380.23	14804	24.32454556	0.224302106
2012	120813	bio-dyn	SO4	3	25.96666667	27.12333333	25.48	27.04	1199.366667	36.73333333	1502.7	46.86	1.568408	20.75769667	75.56812	0.07556812	10.078755	155.1983667	372.2666667	15737.23333	133.3731076	2.459903654
2012	120813	bio-dyn	SO4	4	27.52	29.02	25.495	27.46	1499.25	43.8	1509.5	43.495	2.0268845	24.855755	81.55363	0.08155363	6.7928105	229.40585	371.175	16005.9	83.29255853	4.108260776
2012	120813	bio-dyn	Boerner	4	27.61666667	30.39666667	26.89666667	27.69666667	1499.333333	31.93333333	1466.133333	38.92666667	0.423330667	29.92690667	14.14090333	0.014140903	0.2484545	335.6506667	379.4133333	14409.36667	17.56991715	0.179208854
2012	120910	bio-dyn	Boerner	1	23.08333333	24.38333333	22.16333333	22.97	799.6666667	17.6	548.9666667	57.83	0.326074067	14.52769	22.46567	0.02246567	4.79022	40.49742	405.6933333	16319.4	213.2239991	0.106324297
2012	120910	bio-dyn	SO4	1	23.69666667	25.00333333	22.81666667	23.82	799.7666667	19.46666667	852.8333333	57.07	0.6090593	15.32434333	39.65386667	0.039653867	5.721503667	158.7437333	399.95	16711.46667	144.2861478	0.370953231
2012	120910	bio-dyn	Boerner	2	23.78666667	24.45666667	22.71333333	23.46333333	799.7333333	22.66666667	823.7666667	58.05333333	1.077423733	13.88108667	77.61934	0.07761934	7.102634667	244.9627333	395.4966667	17093.33333	91.50599151	1.1608419
2012	120910	bio-dyn	SO4	2	23.55333333	24.19333333	22.66333333	23.63666667	799.5	15.76666667	635.5	57.09333333	0.696873367	13.9199	50.05904667	0.050059047	4.670896333	244.9005	398.6333333	16573.86667	93.30773644	0.48563249
2012	120910	bio-dyn	Boerner	3	26.33333333	28.64	25.67333333	26.36666667	1299.566667	26.43333333	990.6333333	49.96666667	0.440197133	22.73158	19.4084	0.0194084	1.267460333	275.3548333	395.8866667	17113.3	65.30473058	0.193773516
2012	120910	bio-dyn	SO4	3	26.54666667	28.17666667	25.63333333	26.95333333	1299.533333	28.06666667	804.2333333	49.89333333	0.361879233	21.44584	16.86677333	0.016866773	0.173217033	365.4020667	395.2166667	17308.26667	10.26971962	0.130956579
2012	120910	bio-dyn	SO4	4	27.49333333	28.78	26.84666667	27.6	1099.6	28.1	1076	56.45333333	2.853251	19.41192667	147.0427667	0.147042767	15.30159	202.1289	374.23	20704.23333	104.0621742	8.141041269
2012	120910	bio-dyn	Boerner	4	28.05666667	30.10333333	26.96666667	27.78	1099.4	33.1	1561.1	46.9	0.263604667	25.67233667	10.22661	0.01022661	0.8277045	234.2622	388.43	17776.76667	80.93635134	0.06948742
2010	100624	bio-org	Boerner	1	27.89	29.62	24.67	28.9	132.8	28.2	1223.3	35.24	0.8103567	28.97749	27.96504	0.02796504	3.547968	174.2052	384.76	13186.1	126.8715511	0.656677981
2010	100624	bio-org	Boerner	2	29.215	29.14	26.615	30.025	135.5	45.65	1317.85	38.82	2.752602	25.2685	108.93775	0.10893775	5.95482	279.8615	378.12	15696.5	54.662594	7.57681777
2010	100624	bio-org	Boerner	3	29.89	33.56	26.475	30.87	1523.35	56.3	1965.15	37.595	2.301581	37.191305	61.88437	0.06188437	8.420791	138.2437	365.12	15801.4	136.0729858	5.2972751
2010	100624	bio-org	Boerner	4	33.33	40.87	28.83	34.83	1597.2	43.6	1953.9	28.88	1.493703	65.32252	22.86659	0.02286659	2.531589	169.6427	369.84	14760.4	110.7112604	2.231148652
2010	100624	bio-org	Boerner	4	30.87	31.43	28.29	30.16	146.85	30.9	834.05	22.275	0.38367635	37.054515	10.3934825	0.010393483	0.7392302	233.2056	373.805	9907.9	71.12439935	0.147207542
2010	100628	bio-org	Boerner	2	27.68	31.84	24.2	28.81	1284.2	31.2	1546.8	45.56	2.842852	31.11595	91.36316	0.09136316	13.64112	136.766	382.28	16846.7	149.3065695	8.081807494
2010	100628	bio-org	Boerner	1	28.285	33.115	24.715	30.185	1263.95	19.6	1562.35	46.28	2.9520055	33.89381	87.08723	0.08708723	13.526465	121.28085	376.885	17725.35	155.3208777	8.714336472
2010	100628	bio-org	Boerner	3	30.6	33.695	27.27	32.49	1403.8	33.3	1707.5	38.73	3.820591	36.433675	104.85445	0.10485445	14.63551	135.00125	367.115	16947.4	139.579293	14.59691559
2010	100628	bio-org	Boerner	4	31.865	35.2	28.325	33.79	1508.9	30.4	1816.5	38.095	4.07309	40.254575	101.220285	0.101220285	14.57225	126.58585	366.505	17921.05	143.9657081	16.59006215
2010	100628	bio-org	Boerner	3	35.01	40.44	29.95	37.33	1469	44.1	1818.4	33.1	6.292964	59.49493	105.7731	0.1057731	16.37318	92.9434	355.22	18551.9	154.7953119	39.60139591
2010	100705	bio-org	Boerner	1	27.09333333	30.76333333	24.80666667	26.77666667	1232.433333	32.9	1603.6	42.56666667	2.273519333	29.83536333	76.19895	0.07619895	9.214339667	161.9634333	362.89	15194.16667	120.924759	5.168890158
2010	100705	bio-org	Boerner	2	29.295	33.0375	27.22	29.8375	1318.35	24.4	1677.025	38.835	1.96790425	35.6317875	55.2420775	0.055242078	6.55045475	166.032925	365.855	15757.725	118.5772702	3.872647137
2010	100705	bio-org	Boerner	2	30.33857143	35.54142857	28.19571429	30.21	1479.871429	25.88571429	1804.7	33.48571429	1.216403714	44.90001286	27.10374857	0.027103749	2.961723429	182.5045	371.8014286	14428.68571	109.2735723	1.479637995
2010	100712	bio-org	Boerner	3	32.47666667	37.05666667	30.42333333	33.14666667	1092	16.36666667	1337.7	35.60666667	3.219762	47.54801	67.71204667	0.067712047	17.43602	-29.08904333	386.1133333	17413.4	257.5024808	10.36686734
2010	100712	bio-org	Boerner	4	34.185	39.505	32.265	34.99	1402.5	28.4	1714.95	29.87	2.4268295	58.46931	41.517375	0.041517375	9.847744	16.1637365	405.665	16079.15	237.1957283	5.889501422
2010	100712	bio-org	Boerner	4	36.685	41.83	33.985	36.585	1124.9	31.55	1532.2	26.37	3.1928005	68.470585	46.62999	0.04662999	10.300685	26.99014	394.095	16299.3	220.9025779	10.19397503
2010	100712	bio-org	Boerner	4	36.4	42.535	33.92	36.715	1206.35	52.15	1576.9	26.2	3.054684	72.17803	42.321995	0.042321995	10.400325	-11.610379	393.27	15943.6	245.7427869	9.33109434
2010	100715	bio-org	Boerner	2	26.6425	31.3325	24.6675	27.3725	1206.85	11.975	1547.225	52.555	1.66182125	28.38716	58.5819825	0.058581983	7.6728095	151.95015	367.915	18363.225	130.9755862	2.761649867
2010	100715	bio-org	Boerner	1	26.36666667	32.33333333	23.98333333	26.69333333	1357.433333	26.76666667	1727.266667	51.87666667	2.386132	31.78638	75.19486333	0.075194863	10.557892	132.0245667	363.7333333	17830.56667	140.4070908	5.693625921
2010	100715	bio-org	Boerner	2	25.1825	28.485	23.1875	25.225	942.85	18.575	1153.475	49.8125	1.21871675	23.9712375	53.3113175	0.053311318	5.893449	176.3495025	370.3825	15962.975	110.5478025	1.485270517
2010	100715	bio-org	Boerner	1	27.67	35.14	25.65	28.91	1688.45	26.5	2079.1	48.92	2.7641875	40.054275	69.012605	0.069012605	8.897375	147.4733	364.61	18149.45	128.9239118	7.640732535
2010	100715	bio-org	Boerner	2	27.425	34.7	25.425	28.975	1686.8	23.6	2055.55	49.36	3.0877045	38.723985	79.733655	0.079733655	9.5275905	161.48685	363.79	18051.35	119.4927098	9.533919079
2010	100715	bio-org	Boerner	1	29.3	32.225	27.235	30.295	1688.35	35.95	2063.9	41.455	2.445574	32.326945	75.70236	0.07570236	6.898619	209.3062	366.025	16897.2	91.1281894	5.980832189
2010	100719	bio-org	Boerner	3	23.475	26.995	21.425	23.96	1286.65	24.35	1531.55	55.645	1.2601555	19.901755	63.32309	0.06332309	7.492347	191.1027	384.615	15942.5	118.3193524	1.587991884
2010	100719	bio-org	Boerner	4	27.92	32.365	25.945	28.495	1253.65	28.15	1550.2	46.025	2.309625	32.008485	72.195585	0.072195585	8.8989195	174.89195	381.215	17168.85	123.2612701	5.334367641
2010	100719	bio-org	Boerner	3	27.33666667	29.86	25.43	27.79333333	1171.366667	26.93333333	1472.833333	46.11333333	1.15154	25.86061	44.53105667	0.044531057	3.662688333	236.6681333	378.4233333	16623.73333	82.25020035	1.326044372
2010	100719	bio-org	Boerner	3	29.295	35.79	27.135	29.145	1016.85	38.45	1461.45	43.095	1.9664475	42.4566	46.318045	0.046318045	6.790321	131.2756	376.805	17410.3	146.6020641	3.86691577
2010	100719	bio-org	Boerner	4	31.04	37.5	27.765	32.465	1399.1	20	1764.85	39.215	1.958953	48.413105	40.45815	0.04045815	5.355964	151.31025	377.935	17516.5	132.3828203	3.837496856
2010	100719	bio-org	Boerner	4	30.215	37.215	28.075	30.455	1519.1	12.6	1849.35	39.9	1.4642805	47.9092	30.56381	0.03056381	4.6010105	123.43174	380.515	17005.1	150.5378583	2.144117383
2010	100719	bio-org	Boerner	3	30.13	37.225	28.42	31.145	1520.55	57.7	1860.4	41.465	1.90947	47.419165	40.528755	0.040528755	5.6160655	138.82785	375.445	17580.95	138.5698993	3.646075681
2010	100822	bio-org	Boerner	4	29.16	31.86	27.26	29.98	878.6	18.7	1091.3	63.62	2.916904	22.21509	131.3028	0.1313028	13.22521	230.5588	398.59	25656	100.7229853	8.508328945
2010	100822	bio-org	Boerner	3	28.3	29.49	26.33	28.65	424.6	15.2	599.7	70.39	2.862039	14.59188	196.1392	0.1961392	14.16893	265.9789	386.09	27014.1	72.23915464	8.191267238
2010	100822	bio-org	Boerner	4	31.19	35.99	28.77	31.95	1199.95	30.95	1540.85	66.295	4.371217	30.610635	142.80075	0.14280075	15.755195	193.58195	379.375	30042.8	110.3299177	19.10753806
2010	100822	bio-org	Boerner	3	31.43	35.62	29.66	32.6	974.9	18.9	1333.3	66.69	4.45277	28.70005	155.1485	0.1551485	15.09543	210.1092	374.99	30637.5	97.2966545	19.82716067
2010	100822	bio-org	Boerner	4	32.15	32.94	30.5	32.82	462.2	12.3	658.3	64.28	4.1429	20.0825	206.294	0.206294	14.05578	252.5386	368.56	30798.5	68.13470096	17.16362041
2010	100921	bio-org	Boerner	1	24.40333333	28.66666667	22.41333333	26.22	1148.566667	7.1	1533.9	59.29	3.201011333	21.67192333	147.6452333	0.147645233	9.164179	274.1583	382.09	18017.6	62.06891205	10.24647355
2010	100921	bio-org	Boerner	2	25.84666667	29.39333333	23.89	26.79666667	929.3	14.9	1354.833333	56.47666667	3.629401	22.72951	159.6116	0.1596116	5.703164	299.0078	366.5366667	18706.03333	35.73151325	13.17255162
2010	100921	bio-org	SO4	2	28.13666667	31.99333333	25.92666667	28.91333333	1446.866667	25.96666667	1742.833333	55.64	4.642965333	27.12734667	171.1560667	0.171156067	8.621034	263.6739	355.3566667	21088.1	50.3694328	21.55712708
2010	100921	bio-org	SO4	1	28.32333333	30.76	26.19666667	28.82333333	1220.266667	23.86666667	1564.133333	53.77333333	4.277745667	24.28043667	176.1806667	0.176180667	11.21468	251.1180333	362.0366667	20602.33333	63.65443048	18.29910799
2011	110530	bio-org	Boerner	1	46	9.91246493	0.08986921	191.5893532	2.517727807	2.805222578	29.40770022	6	2.517728	29.40770022	89.86921	0.08986921	9.91246493	386.1598816	11.1674312	13.15418625	110.2987879	6.338954282
2011	110530	bio-org	SO4	1	47	12.09870194	0.117943693	201.3320274	3.16314258	2.710955221	29.23928452	6	3.163143	29.23928452	117.943693	0.117943693	12.09870194	384.3364156	11.20581245	13.70034599	102.5803214	10.00547364
2011	110530	bio-org	SO4	2	7	14.34658066	0.158442323	212.9407337	4.716275079	3.038824482	31.13487816	6	4.716275	31.13487816	158.442323	0.158442323	14.34658066	379.5409953	11.39768569	15.11643696	90.54765411	22.24324988
2011	110530	bio-org	Boerner	2	6	11.13037975	0.102981039	186.6662892	3.413546263	3.319695195	31.83130201	6	3.413546	31.83130201	102.981039	0.102981039	11.13037975	380.5340474	11.44732253	14.14140256	108.0818358	11.65229629
2011	110626	bio-org	Boerner	1	46	17.00457783	0.250409586	259.2892593	4.677723012	1.980889703	29.86156972	6	4.677723	29.86156972	250.409586	0.250409586	17.00457783	386.5231425	16.81557973	22.3051548	67.9070562	21.88109246
2011	110626	bio-org	SO4	1	47	13.92980915	0.179890981	240.3269489	3.911760394	2.249345611	31.03851509	6	3.91176	31.03851509	179.890981	0.179890981	13.92980915	382.362854	17.97755877	22.56697845	77.43472781	15.3018663
2011	110626	bio-org	SO4	3	71	12.4870355	0.164999555	222.4732272	5.010544041	3.103502247	34.49080149	6	5.010544	34.49080149	164.999555	0.164999555	12.4870355	364.5556946	17.88932419	23.75016149	75.67920713	25.10555118
2011	110626	bio-org	Boerner	3	70	10.52938705	0.12357711	211.7750316	3.976969764	3.245139492	34.57032013	6	3.97697	34.57032013	123.57711	0.12357711	10.52938705	368.6828512	17.92625491	22.58370145	85.20499508	15.81629038
2011	110626	bio-org	Boerner	4	30	11.7590572	0.143095307	213.5703104	4.605907296	3.264146138	34.83189011	6	4.605907	34.83189011	143.095307	0.143095307	11.7590572	366.3021444	17.80991745	23.20043373	82.1764001	21.21437929
2011	110626	bio-org	SO4	4	31	13.93289997	0.178339891	219.3972816	5.49953072	3.162647076	34.8005956	6	5.499531	34.8005956	178.339891	0.178339891	13.93289997	366.3467712	17.6847833	24.1149292	78.12553822	30.24484122
2011	110704	bio-org	Boerner	1	21.56333333	22.86666667	19.57	22.23666667	999.0333333	25.1	1092.633333	56.98666667	0.974792833	13.48429333	72.28627	0.07228627	6.957963333	176.4284667	331.9466667	14667.6	96.25566976	0.950221067
2011	110704	bio-org	SO4	1	21.75666667	23.15666667	19.39666667	21.67333333	998.9666667	25.33333333	1095.533333	59.56	1.492653	13.13105	113.6714	0.1136714	11.23507667	167.8980667	327.1566667	15513.4	98.8382009	2.228012978
2011	110704	bio-org	Boerner	2	21.90333333	23.31666667	20.79666667	22.38333333	998.9666667	35.66666667	1226	62.49	1.872107667	12.49718	149.8911667	0.149891167	13.49315	176.9500333	322.3033333	16419.66667	90.01964757	3.504787117
2011	110704	bio-org	SO4	2	22.21333333	23.72	21.22333333	23.04	999	31.9	1309.466667	57.05333333	1.31063	14.38696333	91.13321667	0.091133217	8.353917333	179.1823333	327.9733333	15277.13333	91.66709613	1.717750997
2011	110704	bio-org	SO4	4	22.97666667	25.03666667	21.99666667	23.77666667	1399.533333	28.1	1532.533333	57	1.710984	16.14517333	105.9599333	0.105959933	11.06788	160.7691667	329.9133333	15986.6	104.4534444	2.927466248
2011	110704	bio-org	Boerner	4	23.62333333	25.71333333	22.63666667	24.79333333	1399.733333	38.13333333	1463.066667	54.47333333	1.786979667	17.59602	101.5463667	0.101546367	10.04426333	172.9789333	334.2533333	15882.4	98.91307445	3.19329633
2011	110704	bio-org	Boerner	3	24.86333333	27.5	23.54666667	25.29666667	1399.6	39.26666667	95.1	52.25666667	1.335691	20.84835333	64.07134333	0.064071343	7.156442	152.7036	334.88	16420	111.6948955	1.784070447
2011	110704	bio-org	SO4	3	24.32666667	27.01666667	23.07	25.67333333	1399.9	38.96666667	1414.466667	51.71666667	0.8748378	20.47705333	42.72349333	0.042723493	4.929898667	149.7090333	337.54	15737.33333	115.3908139	0.765341176
2011	110711	bio-org	Boerner	1	23.66	24.57333333	22.18666667	26.11	1199.366667	23.73333333	1161.866667	70.96333333	0.6751482	10.36039667	65.20324667	0.065203247	5.436059667	190.6542667	325.6066667	20661.33333	83.37099676	0.455825092
2011	110711	bio-org	SO4	1	23.98333333	24.73333333	22.4	25.85666667	1199.133333	22.56666667	1165.533333	71.56666667	1.225759333	10.065885	121.8069667	0.121806967	9.427028	196.5036667	321.32	21244.36667	77.3931759	1.502485942
2011	110711	bio-org	Boerner	2	25.59333333	26.77333333	24.50666667	29.28333333	1199.4	33.56666667	1110.433333	68.67	1.711318333	12.96660667	131.9849333	0.131984933	9.482394333	198.0661667	315.34	22440.03333	71.84452116	2.928610437
2011	110711	bio-org	SO4	2	25.36666667	26.2	24.01	28.45	1199.3	26.4	1321.7	68.91333333	1.651302	11.99495	137.6707667	0.137670767	9.190496	204.1632	313.15	22219.3	66.75706267	2.726798295
2011	110711	bio-org	Boerner	3	26.30666667	27.45333333	25.48333333	29.21666667	1499.766667	35.63333333	1331.733333	59.56666667	1.230639667	16.63038333	74.02652333	0.074026523	6.043050667	172.3936	308.2633333	20300.13333	81.63358747	1.51447399
2011	110711	bio-org	SO4	3	27.43666667	28.31333333	26.37333333	30.17666667	1199.4	43.63333333	1157.766667	56.62333333	1.961283	18.24672333	107.4852333	0.107485233	8.240723667	180.1426	306.7733333	20619.06667	76.66842611	3.846631006
2011	110711	bio-org	Boerner	4	28.62666667	29.76	27.47	31.28333333	1199.533333	48.83333333	1407.566667	49.09	1.170119333	23.22942	50.36625333	0.050366253	5.122127333	144.7847667	311.78	19169.83333	101.6976049	1.369179253
2011	110711	bio-org	SO4	4	28.76666667	30.06	27.21333333	31.86	1199.233333	28.06666667	1297.8	50.77666667	2.057541333	23.14596	88.88769667	0.088887697	7.865584333	164.4772	311.1666667	19986.4	88.4890106	4.233476337
2011	110801	bio-org	Boerner	1	20.82666667	21.41	19.63666667	21.97	999.0666667	18	1037.8	65.35666667	1.604609333	9.606627667	167.0309667	0.167030967	11.24376667	196.0671333	304.8333333	16055.9	67.31546187	2.574771112
2011	110801	bio-org	SO4	1	20.73333333	21.39	19.63333333	22.32	998.9666667	20.2	1097.833333	65.31666667	1.342385333	9.679749667	138.6826667	0.138682667	9.339375	208.1955333	317.2533333	15951.13333	67.3434916	1.801998382
2011	110801	bio-org	Boerner	2	21.34333333	22.08666667	20.55666667	22.74333333	1199.366667	21.36666667	1126.866667	66.66666667	1.747291667	9.854643	177.3181	0.1773181	10.55665667	198.7442333	295.4233333	16904.13333	59.53513302	3.05302817
2011	110801	bio-org	SO4	2	21.43333333	23.37666667	20.56	22.68333333	1199.2	17.7	1027.033333	65.52666667	1.719371	12.26940667	140.1375333	0.140137533	10.79719667	176.2625333	301.03	16710.63333	77.04714373	2.956236636
2011	110801	bio-org	Boerner	3	21.09	21.89666667	19.91333333	22.44333333	1199.166667	12.76666667	471.9666667	63.08333333	1.064756667	10.71055333	99.49970667	0.099499707	7.715612667	179.0608333	304.16	15747.8	77.5440745	1.13370676
2011	110801	bio-org	SO4	3	21.03	21.72666667	19.68	21.90666667	1199.433333	16.26666667	588.5666667	62.16	0.591010267	10.72266333	55.11843667	0.055118437	3.501341667	205.7930333	309.2033333	15462.9	63.52396546	0.349293136
2011	110801	bio-org	Boerner	4	24.36	25.42	23.11333333	26.09333333	1399.6	25.23333333	783.5	55.77	1.162796667	15.84621333	73.37972	0.07337972	3.158995333	221.9426667	295.5	16985.3	43.04997802	1.352096089
2011	110801	bio-org	SO4	4	24.51666667	25.39666667	23.23666667	26.53	1399.6	20.06666667	1465.766667	58.85333333	2.119606667	14.67899667	144.4004333	0.144400433	10.43608333	172.1516	290.2066667	18090.2	72.27182836	4.492732423
2011	110811	bio-org	Boerner	1	23.58666667	23.65	22.54666667	24.10333333	499.3333333	9.166666667	410.2666667	51.17	1.331347333	14.65592667	90.84250333	0.090842503	6.874447333	183.1252667	306.7933333	14904.5	75.67434935	1.772485721
2011	110811	bio-org	SO4	1	23.92	24.09	22.84	24.42333333	499.7333333	10.86666667	445.1666667	52.14	1.423907	14.86836667	95.76292	0.09576292	7.247405333	180.1571333	303.91	15494.6	75.68070536	2.027511145
2011	110811	bio-org	Boerner	2	24.08	24.22666667	23.07333333	24.67333333	499.5333333	8.833333333	311.4	50.78	0.308495467	15.39028	20.04537333	0.020045373	1.618664667	175.4212333	307.1633333	15240.9	80.75003844	0.095169453
2011	110811	bio-org	SO4	2	24.06	24.27	22.93666667	24.65666667	499.6	7.066666667	262.2333333	53.52	0.776706	14.64836333	53.04681667	0.053046817	5.204131	144.7182	303.26	16045.83333	98.10449197	0.60327221
2011	110811	bio-org	Boerner	3	24.05333333	24.30333333	23.03	24.54333333	499.4666667	7.866666667	208.0666667	51.89333333	0.863284267	15.22621333	56.69729667	0.056697297	5.604155333	153.9102	313.6633333	15555.43333	98.84343103	0.745259726
2011	110811	bio-org	SO4	3	24.23333333	24.45	23.23	24.61666667	499.5333333	8.933333333	240.2	49.92333333	0.4288308	15.93628333	26.91196333	0.026911963	2.529340333	157.7591667	310.26	15128.2	93.98572308	0.183895855
2011	110815	bio-org	Boerner	1	27.62666667	28.59333333	26.38666667	29.9	1499.766667	26.26666667	1292.8	48.67	2.729921	21.77807667	125.3543667	0.125354367	9.166238333	179.2658667	301.5433333	18018.43333	73.12260892	7.452468666
2011	110815	bio-org	SO4	1	27.90333333	28.97333333	26.68666667	29.79666667	1499.533333	29.36666667	1363.433333	47.53	2.708817	22.81767333	118.7182667	0.118718267	9.042912333	174.6986667	302.1333333	17882.7	76.17119576	7.337689539
2011	110815	bio-org	Boerner	2	27.70333333	28.86333333	26.88666667	29.81333333	1499.766667	24.9	1403.733333	46.38	2.414780333	23.18726333	104.1506333	0.104150633	8.441610333	172.3378	307.4633333	17244.43333	81.05193474	5.831164057
2011	110815	bio-org	SO4	2	27.68333333	28.65333333	26.66666667	29.73	1499.733333	29.9	1336.733333	48.13333333	2.881783333	22.05129	130.6806333	0.130680633	11.11669667	163.5265667	304.3666667	17874.33333	85.06766756	8.304675178
2011	110815	bio-org	Boerner	3	29.02	30.12	27.77666667	31.20333333	1499.533333	14.26666667	943.6666667	45.55	2.442086	25.24176	96.76983667	0.096769837	7.919902	170.0356333	307.2266667	18267.93333	81.84267198	5.963784031
2011	110815	bio-org	SO4	3	28.46333333	29.37333333	27.47	30.72	1499.8	26.8	1130.8	46.47	2.217517667	23.58735	94.00341	0.09400341	7.275019333	182.241	312.0833333	18046.53333	77.39101521	4.917384603
2011	110815	bio-org	Boerner	4	28.25	29.52333333	27.30333333	30.30666667	1499.6	27.63333333	909.3	42.65333333	1.039116933	25.67254333	40.47214667	0.040472147	3.598228667	165.7141333	314.0966667	16364.6	88.90629638	1.079764
2011	110815	bio-org	SO4	4	29.08	30.10333333	27.53666667	31.05	1499.6	32	1208.733333	43.99333333	2.317719333	25.76363333	89.97087333	0.089970873	7.800754333	171.3814	316.45	17710.33333	86.70310784	5.371822907
2011	110829	bio-org	Boerner	1	18.68666667	19.21666667	17.47	20.22	799.8666667	18.7	1008.5	67.94	0.785002	7.765168667	101.0915233	0.101091523	7.407974	231.012	349.03	14626	73.27987311	0.61622814
2011	110829	bio-org	SO4	1	19.03	19.79	18.02666667	21.08666667	799.8666667	18.1	1116.566667	69.33	1.188221667	7.961942333	149.232	0.149232	8.916296333	250.1630333	347.0833333	15250.7	59.74788472	1.41187073
2011	110829	bio-org	Boerner	2	22.32	23.41666667	21.07666667	25.17	1399.466667	20.9	1551.466667	62.37333333	2.105324	12.26840333	171.5864333	0.171586433	12.0167	217.9288667	332.51	16803.36667	70.03292608	4.432389145
2011	110829	bio-org	SO4	2	21.61	22.73333333	20.18666667	24.27666667	1399.6	27.03333333	1379.233333	60.21333333	1.0147105	12.36363667	82.16505333	0.082165053	5.596948333	235.2269333	347.2533333	15534.3	68.11835575	1.029637399
2011	110829	bio-org	Boerner	3	20.67666667	21.63666667	19.58666667	22.51	1499.5	23.86666667	1401.2	61.66666667	1.883605667	11.04617	170.5129	0.1705129	11.46427	226.3673667	336.14	15020.6	67.23403332	3.547970309
2011	110829	bio-org	SO4	3	21.29333333	22.4	19.91	23.53666667	1499.733333	19.06666667	1248.7	58.24333333	1.895451333	12.59933	150.4318333	0.150431833	8.217558333	249.7718333	340.8133333	14734.03333	54.62645873	3.592735756
2011	110829	bio-org	SO4	4	23.00333333	24.35666667	21.58333333	25.05666667	1499.566667	17.93333333	1366.033333	50.15	1.995746667	16.74882667	119.17	0.11917	10.12668333	195.1080667	334.6233333	14083.7	84.97678384	3.983004759
2011	110829	bio-org	Boerner	4	22.94	24.44666667	21.25666667	25.06666667	1499.633333	22.16666667	1635.433333	49.21666667	1.417086333	17.24778667	82.16592667	0.082165927	7.117102	193.5397	335.7866667	13767.66667	86.61865433	2.008133675
2011	110906	bio-org	Boerner	1	20.27333333	21.11333333	19.38	22.35666667	998.8333333	39.73333333	595.9	60.83666667	1.258929667	10.71748667	117.4783333	0.117478333	9.529299	205.7096333	336.9333333	14377.63333	81.11537449	1.584903906
2011	110906	bio-org	SO4	1	20.49666667	21.36666667	19.2	22.61	999.1333333	17.33333333	632.0666667	57.95	0.773482533	11.61907667	66.58235	0.06658235	5.932391667	201.3515	345.3766667	13884.33333	89.09856241	0.598275229
2011	110906	bio-org	Boerner	2	21.49333333	22.66666667	20.19	23.75	1199.366667	20.53333333	1083.266667	59.73333333	1.142374	12.41418333	92.02246333	0.092022463	8.174901667	187.1815667	330.78	15220.76667	88.83593604	1.305018356
2011	110906	bio-org	SO4	2	21.66	22.68	20.63666667	23.54333333	1199.1	23.1	93.2	59.48666667	1.092386333	12.34215333	88.5086	0.0885086	7.187817333	200.7586667	332.6133333	15314.8	81.21038332	1.193307901
2011	110906	bio-org	Boerner	4	23.79666667	24.47	22.67333333	25.46333333	1199.233333	36.03333333	1153.7	53.82	1.503732333	15.09181333	99.65269333	0.099652693	8.269031667	190.6827667	326.24	15773.86667	82.97850656	2.261210929
2011	110906	bio-org	SO4	4	23.72666667	24.62	22.88666667	25.04333333	1199.233333	32.96666667	1028.633333	51.32666667	0.949543367	16.18036667	58.70846333	0.058708463	5.215593	183.6983	329.1033333	14980	88.83886077	0.901632606
2011	110906	bio-org	SO4	3	20.91333333	21.69333333	19.78333333	23.03666667	1199.366667	8.333333333	252.7	62.33666667	1.140385333	10.68923333	106.6922	0.1066922	5.767635	232.1599667	321.1266667	15339.73333	54.05863784	1.300478708
2011	110906	bio-org	Boerner	3	20.33	21.16	19.27	22.15333333	1199.2	7.6	296.2666667	63.21333333	0.976809167	10.18293	95.92517333	0.095925173	7.504229667	193.0370667	319.1533333	15008.46667	78.230035	0.954156149
2011	110926	bio-org	Boerner	1	21.54666667	22.12	19.93333333	25.41	1199.366667	16.6	814.5333333	71.27	1.376747	8.417122333	163.5961333	0.163596133	9.241349	258.4406667	350.58	18167.3	56.48879844	1.895432302
2011	110926	bio-org	SO4	1	22.50666667	23.02333333	21.48	25.72666667	1199.1	19.2	761.6666667	67.86666667	1.371175667	9.768116	140.3530333	0.140353033	8.415437667	254.7858	352.98	18341	59.95907227	1.88012271
2011	110926	bio-org	Boerner	2	23.63666667	24.47	22.34333333	27.71333333	1399.766667	27.2	1014.9	66.65	1.592617667	11.41713	139.5061333	0.139506133	9.145288667	232.4439	339.8266667	19286.33333	65.55474265	2.536431033
2011	110926	bio-org	SO4	2	23.87666667	24.37	22.52	27.47	1399.566667	18.16666667	891.4333333	66.68666667	1.956132	10.93728333	179.0147333	0.179014733	10.03753767	249.0780333	341.7033333	19574.96667	56.0710143	3.826452401
2011	110926	bio-org	Boerner	4	24.34333333	24.98666667	23.41333333	29.67333333	1399.433333	16.76666667	1037.133333	65.2	1.562716333	11.99884333	130.2477667	0.130247767	8.048035333	239.531	341.3633333	19685.13333	61.7901983	2.442082337
2011	110926	bio-org	SO4	4	25.26333333	25.84333333	23.76	29.84333333	1399.533333	26.06666667	951.1666667	61.43333333	1.400821333	13.78495	101.6303	0.1016303	5.511602667	254.7778333	345.87	19590.4	54.23188426	1.962300407
2011	110926	bio-org	SO4	3	25.16333333	25.79333333	24.47333333	28.19666667	1399.466667	17.93333333	208.8333333	62.6	1.214434	13.42910667	90.43077	0.09043077	6.298222	220.9561333	335.44	19852.2	69.64689121	1.47484994
2011	110926	bio-org	Boerner	3	26.07	26.56333333	24.05666667	28.35333333	1399.266667	19.6	972.7666667	59.76666667	1.546635	14.85677667	104.1238667	0.104123867	6.501587667	228.9200333	332.8433333	19998.4	62.4408973	2.392079823
2012	120525	bio-org	Boerner	1	29.46666667	31.93	27.32666667	29.41	1499.1	60.2	1595.733333	23.80333333	2.226822	38.41732333	57.95835333	0.057958353	8.479236	135.1001667	378.9666667	9735.5	146.2987734	4.95873622
2012	120525	bio-org	SO4	1	29.04666667	30.92	26.87666667	29.15333333	1499.433333	52.46666667	1094.533333	27.53	3.504491333	34.4073	101.9000933	0.101900093	14.68644667	132.5307	371.1333333	10987.63333	144.1259394	12.2814595
2012	120525	bio-org	Boerner	2	28.03	30.77333333	26.01	27.89333333	1498.966667	60.56666667	1258.066667	23.99333333	1.515654333	36.00890667	42.09504667	0.042095047	6.699540667	113.0781	375.29	9026.966667	159.1527079	2.297208057
2012	120525	bio-org	SO4	2	28.58666667	30.65666667	26.83	28.47666667	1499.466667	44.56666667	1142.333333	24.55666667	1.871543667	35.17535333	53.23091	0.05323091	7.426184	142.3988667	374.2466667	9544.233333	139.5088681	3.502675697
2012	120617	bio-org	Boerner	1	27.36333333	29.33666667	26.48666667	27.98	1499.633333	39.66666667	1395.266667	42.04666667	1.607751	26.10603333	61.61282333	0.061612823	7.987209667	144.3539667	356.94	15226.76667	129.6355082	2.584863278
2012	120617	bio-org	SO4	1	25.52666667	27.42666667	24.47333333	25.15666667	1499.333333	33.3	1555.7	45.68333333	1.861858667	22.07783	84.33492	0.08433492	9.972828333	159.797	353.93	14846.36667	118.2526566	3.466517696
2012	120617	bio-org	Boerner	2	26.49666667	28.68	25.75333333	27.51	1499.6	19.23333333	1214.933333	43.32333333	1.830757333	24.87523667	73.60433	0.07360433	9.072893	152.3301333	354.46	14916.06667	123.2657508	3.351672412
2012	120617	bio-org	SO4	2	26.52	28.63666667	25.87	26.85333333	1499.266667	38.8	1383.033333	41.81333333	1.620788667	25.27346333	64.13372667	0.064133727	8.506654667	139.1661667	356	14416.86667	132.639332	2.626955903
2012	120617	bio-org	Boerner	3	26.48	28.59666667	24.78	26.05666667	1499.3	21.83333333	450.5666667	41.42	1.396290333	25.34775333	55.09112667	0.055091127	7.237183333	138.4187333	353.5566667	14244.93333	131.3674955	1.949626694
2012	120617	bio-org	SO4	3	26.06	27.93333333	25.49666667	27.12	1499.1	41.83333333	1007.066667	45.73	2.282059	22.70602667	100.4828933	0.100482893	13.5233	128.4919667	346.9066667	15345.2	134.5831072	5.207793279
2012	120617	bio-org	SO4	4	26.47333333	28.46333333	25.15666667	25.99333333	1499.366667	22.5	641.2333333	44.51666667	2.282202	23.97972	95.16356	0.09516356	12.25213333	136.7102667	346.6433333	15309.9	128.7481609	5.208445969
2012	120617	bio-org	Boerner	4	26.14	27.41	25.04	26.06	1499.6	28.23333333	763.2666667	41.93	1.141930333	22.77013	50.14855333	0.050148553	6.109049	153.5701333	352.65	14140.5	121.8190475	1.304004885
2012	120630	bio-org	Boerner	1	23.92333333	24.78666667	22.95	23.62	1199.3	11.03333333	226.4	67.33	1.786447667	11.58726	154.1936	0.1541936	15.97178333	230.0102	397.2933333	20030.03333	103.5826606	3.191395267
2012	120630	bio-org	SO4	1	24.94333333	25.92666667	23.92333333	24.69666667	1199.466667	14.4	485.0666667	61.37	1.439818333	14.49408667	99.35621667	0.099356217	11.16881667	209.0261333	391.2733333	19401.4	112.4118555	2.073076832
2012	120630	bio-org	Boerner	2	26.20333333	27.50333333	25.33333333	27.11666667	1199.5	24.56666667	996.5333333	55.86	0.441815267	18.26210333	24.19935333	0.024199353	2.260612667	230.5135333	387.1133333	19036.36667	93.41624283	0.19520073
2012	120630	bio-org	SO4	2	26.67666667	27.62333333	25.52	26.77	1199.566667	23.1	955.0333333	57.52333333	1.762985333	17.38838667	101.3928633	0.101392863	10.80123333	207.1667	381.3433333	20166.76667	106.5285364	3.108117284
2012	120726	bio-org	Boerner	1	29.52666667	30.21	28.66333333	30.30333333	1199.566667	18.33333333	1257.066667	57.60666667	2.717800667	19.80267	137.2499	0.1372499	14.83273667	196.5330333	373.9466667	23767.1	108.0710199	7.386440466
2012	120726	bio-org	SO4	1	30.71	31.32	29.69	31.26666667	1199.366667	25.7	1034.966667	52.08	1.528265333	23.53345333	64.94099667	0.064940997	7.892289333	179.9087333	379.8166667	22992.8	121.5301541	2.335594928
2012	120726	bio-org	Boerner	2	30.32333333	30.70666667	29.22	31.11666667	1199.6	26.43333333	1195.5	54.25666667	2.249629333	21.43719667	104.9364667	0.104936467	10.32399333	211.7111333	375.0433333	23430.46667	98.38327566	5.060832136
2012	120726	bio-org	SO4	2	30.63666667	31.43	29.69	31.25	1199.633333	32.4	1260.133333	50.35666667	1.120752667	24.69473333	45.39530667	0.045395307	4.664076333	212.4035333	384.2333333	22139.6	102.7435802	1.256086541
2012	120726	bio-org	Boerner	3	31.78	33.41	30.68	31.79666667	1299.433333	30.26666667	1278.766667	46.58666667	0.569635733	30.68959333	18.561	0.018561	1.863831	213.7090667	384.6833333	21859.76667	100.4165185	0.324484868
2012	120726	bio-org	SO4	3	31.81	32.54	30.75	31.96333333	1299.1	40.73333333	1351.333333	56.27666667	5.182606333	23.40547667	221.4305333	0.221430533	21.56483667	197.9997667	360.13	26444.83333	97.38872209	26.8594084
2012	120726	bio-org	SO4	4	33.00666667	34.42333333	32.19333333	33.56	1399.466667	37.2	1471.366667	47.47333333	1.379587667	31.80905333	43.35324	0.04335324	5.155798333	176.2835667	375.6266667	23860.56667	118.9253291	1.903262131
2012	120726	bio-org	Boerner	4	33.39666667	34.36666667	32.23333333	33.52	1399.566667	39.13333333	1431.666667	47.25	2.143469333	31.19712333	69.56737333	0.069567373	7.173042333	195.2220667	373.1233333	24279.83333	103.109288	4.594460782
2012	120813	bio-org	Boerner	1	23.94333333	25.43	22.80666667	23.99333333	1199.466667	31.26666667	1177.633333	50.22	1.530062	18.00926667	84.98062333	0.084980623	8.777045	208.7929333	379.73	14947	103.2828974	2.341089724
2012	120813	bio-org	SO4	1	23.96	25.84666667	22.89333333	24.07	1199.566667	27.83333333	1165.033333	47.76	0.978813	19.58038	50.04127333	0.050041273	6.177084333	164.8337267	379.3333333	14229.4	123.4397912	0.958074889
2012	120813	bio-org	Boerner	2	25.04	26.17333333	24.12333333	24.99666667	1199.533333	22.53333333	1201.066667	49.10666667	1.482341667	18.85774333	78.62321333	0.078623213	8.991897667	182.5163333	369.75	15609.16667	114.3669571	2.197336818
2012	120813	bio-org	SO4	2	24.96333333	26.15333333	24.13	25.15333333	1199.266667	24.13333333	1345.3	46.56	1.226600667	19.71901667	62.13937333	0.062139373	6.207645333	210.9599667	375.9666667	14729.4	99.89874375	1.504549196
2012	120813	bio-org	Boerner	3	26.41	28.6	25.60333333	26.23	1199.733333	27.36666667	1496.766667	42.52333333	0.748063233	25.21145333	29.69303667	0.029693037	3.00598	199.8001	377.5666667	14661.43333	101.235183	0.559598601
2012	120813	bio-org	SO4	3	26.24333333	26.98666667	25.66666667	26.14333333	1199.566667	40.36666667	1467.733333	44.64666667	1.171165333	20.95640333	55.83884667	0.055838847	5.885885	200.8132333	375.0333333	15235.8	105.4084271	1.371628237
2012	120813	bio-org	SO4	4	27.82	30.1	27.18333333	28.73	1499.333333	43.13333333	1394.4	40.84333333	0.894172267	28.26204	31.6274	0.0316274	3.535222333	177.5325333	375.06	15299.96667	111.7772037	0.799544043
2012	120813	bio-org	Boerner	4	28	30.52	26.955	28.515	1499.4	26	1607.7	39.315	0.55241985	29.769775	18.567385	0.018567385	3.8857165	-14.1444	389.07	14883.9	209.2764544	0.305167691
2012	120910	bio-org	Boerner	1	22.29	23.09	21.36666667	22.07333333	799.6	17.7	840.1333333	60.06666667	0.268800833	12.35154667	21.76106	0.02176106	4.460453333	38.34763333	404.3266667	16151.2	204.9740837	0.072253888
2012	120910	bio-org	SO4	1	23.33333333	24.3	22.07333333	22.73333333	799.6	28.16666667	880.9666667	57.46666667	0.706054767	14.23423	49.59259	0.04959259	5.220497	231.5924333	402.8933333	16462.66667	105.2676821	0.498513334
2012	120910	bio-org	Boerner	2	24.7	25.50333333	23.96	25.29666667	799.8333333	25.73333333	1108.866667	55.44333333	0.6747099	15.76999333	42.76209333	0.042762093	4.901584333	206.336	393.1433333	17237.06667	114.6245179	0.455233449
2012	120910	bio-org	SO4	2	24.60333333	25.3	23.25666667	24.41	799.8666667	26.3	1160.9	55.37333333	0.372945833	15.49064	24.206372	0.024206372	3.000022333	114.8991167	397.8733333	17120.23333	123.9352321	0.139088594
2012	120910	bio-org	Boerner	3	26.04666667	28.07	25.18	26.06333333	1299.4	23.4	1089.266667	51.19666667	0.6385354	21.26834667	30.01528333	0.030015283	3.764023	182.7944667	392.9033333	17243.3	125.4035472	0.407727457
2012	120910	bio-org	SO4	3	25.88333333	27.18	25.25	27.72333333	1299.566667	33.73333333	1185.6	55.34	1.931288667	18.03892	107.1233333	0.107123333	10.67955667	223.0322333	387.15	18459.63333	99.69402875	3.729875915
2012	120910	bio-org	SO4	4	28.35	29.46666667	27.23	28.67666667	1099.566667	33.1	1368.933333	52.20333333	1.844421667	21.67029667	85.11648333	0.085116483	8.685695333	208.1443667	377.2666667	20126.03333	102.0448096	3.401891286
2012	120910	bio-org	Boerner	4	28.46666667	30.42	27.23	29.16	1099.533333	14.93333333	1059.366667	47.06333333	0.570148533	25.98073	21.9963	0.0219963	1.437887667	251.3748667	386.4266667	18270.1	65.36952428	0.32506935
2010	100624	integr	Boerner	1	26.62	26.67	23.13	26.95	111.4	34.8	1070.1	38.39	1.371039	22.032	62.22944	0.06222944	3.340385	295.6642	391.21	13334.1	53.67853222	1.87974794
2010	100624	integr	Boerner	2	28.94	30.08	25.77	29.59	151.3	50.6	1333.7	39.1	1.907201	27.73355	68.76871	0.06876871	6.66895	209.6252	373.52	15563	96.97651737	3.637415654
2010	100624	integr	Boerner	4	32.4	37.28	29.05	34.01	1560.7	57.6	1964.1	36.67	3.904597	47.70103	81.85562	0.08185562	10.98138	131.4076	358.93	17786.1	134.1554801	15.24587773
2010	100624	integr	Boerner	4	29.64	30.445	28.215	29.44	131.65	14.9	1503.2	22.715	0.33817555	34.92184	9.683775	0.009683775	1.03292435	192.4007	374.26	9418.4	106.6654636	0.114362703
2010	100628	integr	Boerner	1	24.51	25.97	22.65	24.89	921.3	26.6	1376	52.35	2.109992	17.84636	118.2309	0.1182309	15.72206	165.2861	380.33	16044.8	132.9775888	4.45206624
2010	100628	integr	Boerner	2	26.36	29.07	23.27	27.345	1257.6	26.7	1521.05	50.335	3.310558	23.537425	140.61855	0.14061855	17.990285	165.86205	375.515	17225.1	127.9367836	10.95979427
2010	100628	integr	Boerner	4	35.32	39.57	30.11666667	36.62333333	1499.3	36.4	1836.3	24.32333333	0.419877667	60.59361667	6.930590333	0.00693059	0.0789728	345.7822333	377.8333333	13876.3	11.39481577	0.176297255
2010	100628	integr	Boerner	3	33.78	36.64	29.67	35.45	1527	41.4	1891.1	30.74	4.618344	47.02405	98.21239	0.09821239	13.33254	130.4395	360.21	16095	135.7521184	21.3291013
2010	100705	integr	Boerner	1	27.59333333	29.67333333	25.47	27.17333333	1153.4	32.9	1608.633333	48.40666667	4.855690667	24.40123667	198.9938	0.1989938	17.76862333	202.8465667	352.73	17792.1	89.29234644	23.57773185
2010	100705	integr	Boerner	2	28.80666667	32.00666667	26.68666667	29.68333333	1084.833333	27	1497.666667	44.45	4.218692667	30.85423	136.7276333	0.136727633	14.23512667	181.7873	357.1733333	17536.23333	104.1130189	17.79736782
2010	100712	integr	Boerner	3	32.735	36.585	30.55	32.29	1446.95	31.25	1707.75	32.915	3.045871	46.933795	64.899455	0.064899455	16.120845	-12.7642255	388.62	16337	248.3972323	9.277330149
2010	100712	integr	Boerner	4	35.69	39.12666667	33.70666667	35.54666667	1103.1	32.16666667	1506.2	30.87	4.066571333	54.8917	74.08204	0.07408204	14.66592667	63.82281333	392.1933333	18062.3	197.9687205	16.53700241
2010	100715	integr	Boerner	2	26.245	32.11	24.195	26.645	1252.2	22.35	1507.65	56.04	2.8226535	29.75804	94.843835	0.094843835	14.88033	104.197095	359.83	19129.4	156.8929599	7.967372781
2010	100715	integr	Boerner	1	26.65333333	30.49333333	24.59333333	26.85333333	1565	33.8	1895.533333	53.91333333	2.577388	25.63848667	100.6460567	0.100646057	11.66668667	170.9993667	362.62	18846.86667	115.9179709	6.642928903
2010	100715	integr	Boerner	2	27.575	31.77	25.345	28.315	1035.15	16.3	1502.7	46.49	2.048698	30.80522	66.495065	0.066495065	7.6968345	174.4519	368.035	17155.35	115.7504621	4.197163495
2010	100715	integr	Boerner	1	28.25	33.77666667	26.02666667	29.39666667	1647.166667	25	1982.133333	51.07	3.804812	34.21627333	111.1961	0.1111961	13.40727667	157.3746667	359.3966667	19596.03333	120.5732635	14.47659436
2010	100715	integr	Boerner	2	27.685	33.865	25.69	28.88	1536.1	23.15	1871.15	50.625	4.169737	35.28881	118.16885	0.11816885	13.96027	160.5272	359.175	18797.6	118.1383249	17.38670665
2010	100715	integr	Boerner	1	28	33.855	25.94	29.11	1567.7	32.8	1906.15	49	4.0264685	35.524405	113.3523	0.1133523	14.213835	148.10165	357.74	18525.5	125.3952059	16.21244858
2010	100719	integr	Boerner	3	24.555	29.31	22.395	24.535	1356.25	27.95	1599.35	57.185	2.439713	23.62467	103.2851	0.1032851	13.50376	161.297	375.34	17479.85	130.7425756	5.952199522
2010	100719	integr	Boerner	4	25.99	29.685	23.575	25.525	1012.4	23.9	1381.45	54.05	2.9443945	24.029725	122.53465	0.12253465	13.363255	194.74365	375.555	18002.45	109.0569484	8.669458972
2010	100719	integr	Boerner	3	27.235	30.635	25.44	28.345	1499.1	25.3	1759.5	50.66	3.1074265	26.27714	118.23375	0.11823375	12.84816	189.6072	370.61	18156.65	108.667449	9.656099453
2010	100719	integr	Boerner	3	27.505	31.07	25.42	28.11	1364.75	31.35	1693.85	46.97	1.377874	28.50129	48.33808	0.04833808	4.4910595	215.2334	374.585	17099.45	92.90934808	1.89853676
2010	100719	integr	Boerner	3	28.065	33.55	25.755	28.325	1318.7	30.55	1677.1	52.815	4.0850985	32.74482	124.73405	0.12473405	15.664335	154.9828	364.41	19868.2	125.581868	16.68802975
2010	100719	integr	Boerner	4	29.13	32.965	26.91	29.555	1558.25	25.9	1886.9	50.135	4.1492875	30.805605	134.69165	0.13469165	13.38591	199.6302	368.315	20068.8	99.38188447	17.21658676
2010	100719	integr	Boerner	4	30.445	35.345	28.54	31.63	1437.1	23	1771.9	53.05	6.525872	35.367965	184.5447	0.1845447	19.25814	181.045	358.75	22908.45	104.3548799	42.58700536
2010	100719	integr	Boerner	3	31.255	37.285	28.8825	31.78	1463.425	22.5	1824.025	41.615	2.93428125	46.3149475	63.3496775	0.063349678	8.02613625	155.382975	371.2675	18825.275	126.6957713	8.610006454
2010	100822	integr	Boerner	3	28.47	31.72	26.51	29.85	976.2	23.4	1272.1	66.07	3.611038	21.87665	165.0636	0.1650636	21.80256	176.1404	391.89	25592.5	132.0858142	13.03959544
2010	100822	integr	Boerner	4	28.27	29.95	25.99	28.2	518.2	14	745.5	65.1	2.432643	17.87093	136.123	0.136123	12.34026	252.8258	403.4	24929.4	90.65521624	5.917751965
2010	100822	integr	Boerner	3	29.96	31.985	27.815	30.465	737.5	14.65	983.25	65.125	3.4306915	20.69712	167.05515	0.16705515	16.337295	222.2621	385.455	27499.85	97.79581773	11.76964417
2010	100822	integr	Boerner	3	32.16	35.87666667	29.72333333	32.65666667	1321.4	62.56666667	1699	67.04666667	5.297905333	28.09208667	188.5554667	0.188555467	16.89608667	213.1442667	365.7166667	32118.76667	89.6080446	28.06780092
2010	100822	integr	Boerner	4	32.67	34.99	30.74	34.41	1053	20.1	1319	67.93	6.748815	23.70276	284.7269	0.2847269	19.84359	239.8232	359.63	33497.9	69.69341499	45.5465039
2010	100921	integr	Boerner	1	24.405	28.97	22.2	25.635	1081.85	14.7	1488.95	58.405	3.334571	22.66207	147.1227	0.1471227	11.75035	238.6763	374.655	17752.05	79.86768867	11.11936375
2010	100921	integr	Boerner	2	25.45	30.30333333	23.69333333	26.8	1281.666667	18.86666667	1625.333333	58.14666667	3.710716333	24.89769333	149.0497333	0.149049733	8.159519667	259.9321667	357.3566667	18813.5	54.74360461	13.7694157
2010	100921	integr	SO4	2	27.88666667	30.98333333	25.37666667	29.32	1368.666667	21.9	1647.1	56.58333333	4.452825667	24.32411333	183.0397	0.1830397	9.536230333	256.9721333	349.76	21136.16667	52.09924586	19.82765642
2010	100921	integr	SO4	1	28.32	31.61666667	26.07333333	29.54333333	1216.733333	23.73333333	1522.166667	53.41333333	3.813320667	26.72233333	142.6675	0.1426675	9.863517333	248.3692333	369.3033333	20463.63333	69.1363999	14.54141451
2011	110530	integr	Boerner	1	42	17.69973408	0.221396488	235.2775258	5.432176865	2.563873335	29.5041256	6	5.432177	29.5041256	221.396488	0.221396488	17.69973408	384.7127686	11.52462769	15.79940637	79.94586653	29.50854696
2011	110530	integr	SO4	1	43	18.06937343	0.24363516	239.5084981	5.512435199	2.387876561	27.94145012	6	5.512435	27.94145012	243.63516	0.24363516	18.06937343	378.9063924	9.623875936	13.97003873	74.16570511	30.38693963
2011	110530	integr	SO4	2	3	9.464066449	0.091609168	196.488517	3.109242834	3.384305176	32.03375753	6	3.109243	32.03375753	91.609168	0.091609168	9.464066449	382.5122375	11.56626511	14.04284064	103.3091628	9.667392033
2011	110530	integr	Boerner	2	2	15.88413985	0.189450635	218.0874913	5.905791132	3.207396682	32.20325979	6	5.905791	32.20325979	189.450635	0.189450635	15.88413985	375.5496114	11.5773805	16.28082275	83.84315972	34.87836734
2011	110626	integr	Boerner	1	42	20.1220394	0.31467777	261.1799926	5.474342155	1.886111785	29.04210854	6	5.474342	29.04210854	314.67777	0.31467777	20.1220394	383.0145671	14.8761495	21.3072656	63.94490275	29.96842033
2011	110626	integr	SO4	1	43	17.5667654	0.23806855	243.7945701	4.615420149	2.049515831	29.6672732	6	4.61542	29.6672732	238.06855	0.23806855	17.5667654	380.7150574	15.73269049	21.1556797	73.78868565	21.30210178
2011	110626	integr	SO4	3	79	14.02678305	0.170944973	210.7421149	4.987379081	2.991263032	33.85129547	6	4.987379	33.85129547	170.944973	0.170944973	14.02678305	362.8740641	17.12093735	22.95893606	82.05437577	24.87394929
2011	110626	integr	Boerner	3	78	14.33656688	0.221267712	244.1561663	5.278412636	2.490478671	32.57342275	6	5.278413	32.57342275	221.267712	0.221267712	14.33656688	367.1851501	18.09817886	24.28665733	64.79285545	27.8616438
2011	110626	integr	Boerner	4	38	15.9681946	0.230925353	228.9404521	6.197855828	2.803791867	33.80856196	6	6.197856	33.80856196	230.925353	0.230925353	15.9681946	360.8261414	17.46013832	24.70200602	69.14872877	38.413419
2011	110626	integr	SO4	4	39	16.74509952	0.265492757	237.8882493	6.557029611	2.610876409	33.26399867	6	6.55703	33.26399867	265.492757	0.265492757	16.74509952	359.6316732	17.3822759	25.04178111	63.07177533	42.99464242
2011	110704	integr	Boerner	1	22.33666667	23.99333333	20.97333333	22.33333333	998.9666667	28.6	1177.333333	62.61333333	1.624652667	13.24580333	122.6622	0.1226622	11.83713667	165.9480667	321.53	16892.7	96.50191069	2.639496288
2011	110704	integr	SO4	1	21.14333333	22.94	20.06333333	21.74	999.0666667	32.2	1347.733333	65.74666667	1.738511333	11.76154667	147.8089667	0.147808967	13.44813	176.4382667	322.9766667	16487.53333	90.9831812	3.022421655
2011	110704	integr	Boerner	2	22.07	23.39666667	20.9	22.48333333	999	25.23333333	1389.7	62.93	2.310939333	12.34459333	187.2050333	0.187205033	15.55074333	188.9467	323.48	16706.06667	83.06797662	5.340440601
2011	110704	integr	SO4	2	22.43333333	24.06	21.62666667	23.46666667	999	29.73333333	1411.966667	58.6	1.778016333	14.36406333	123.7791333	0.123779133	11.76199	171.7336	325.5433333	15907.16667	95.02401323	3.16134208
2011	110704	integr	SO4	4	24.03	26.49333333	23.33666667	25.27	1399.766667	24.1	1509.233333	56.44	2.278888	18.21045	125.1588667	0.125158867	13.19639	154.2811333	325.5866667	16870.66667	105.4371164	5.193330517
2011	110704	integr	Boerner	4	25.06333333	27.22	23.81666667	25.60333333	1399.566667	36.2	1495.3	54.06	2.347820667	19.45180667	120.7015333	0.120701533	12.13110667	161.4773333	325.6566667	17186.73333	100.5049923	5.512261884
2011	110704	integr	Boerner	3	26.19666667	28.74333333	24.76333333	26.38333333	1399.666667	59.33333333	1309.333333	51.06	2.319912667	22.74906333	101.9843333	0.101984333	11.07340333	150.1459333	328.0166667	17365.83333	108.579455	5.381994783
2011	110704	integr	SO4	3	24.02666667	26.79666667	23.13	24.85333333	1399.466667	46.06666667	1312.133333	56.39333333	1.744092	18.87263	92.41766333	0.092417663	10.40637333	145.173	327.8033333	16850.03333	112.6015629	3.041856904
2011	110711	integr	Boerner	1	22.60666667	23.38333333	21.46333333	24.12	1199.233333	28.03333333	1234.3	75.41333333	1.212125333	8.230315	147.2299667	0.147229967	14.96310333	154.7326667	316.5666667	20602.96667	101.6308274	1.469247823
2011	110711	integr	SO4	1	22.86333333	23.66333333	21.45666667	25.37	1199.333333	22.46666667	1047.033333	75.68333333	1.489564333	8.328362333	178.8651667	0.178865167	13.12866333	199.8922	317.78	20998.43333	73.39977689	2.218801902
2011	110711	integr	Boerner	2	26.45333333	27.37333333	25.12333333	29.2	1199.266667	29.9	1473.733333	68.95333333	3.584819667	12.97505667	276.3354333	0.276335433	17.21016667	198.5235667	300.82	23704.13333	62.27998511	12.85093204
2011	110711	integr	SO4	2	27.22333333	28.01333333	25.66	29.5	1199.3	21.06666667	1358.7	63.81666667	2.261990667	15.17511	149.1091667	0.149109167	11.31205667	186.7677	311.0933333	22953.63333	75.86426053	5.116601778
2011	110711	integr	Boerner	3	27.45666667	27.96	26.1	30.11666667	1199.366667	52.66666667	1260.666667	57.22	2.754839	17.19734333	160.1999	0.1601999	11.05948667	189.8727667	304.25	20863.96667	69.03554041	7.589137916
2011	110711	integr	SO4	3	27.02666667	27.90666667	25.77333333	30.28666667	1199.2	39.2	1331.733333	56.86666667	2.686250667	17.72085667	151.5842667	0.151584267	10.80663333	186.3409667	304.35	20224	71.29125974	7.215942646
2011	110711	integr	Boerner	4	27.87666667	28.68333333	25.95666667	30.91333333	1199.2	56.1	137.4333333	55.71333333	2.570566667	18.92801667	135.8273667	0.135827367	10.18894333	177.5086333	301.62	20820.76667	75.01392081	6.607812989
2011	110711	integr	SO4	4	27.49666667	28.30333333	26.28666667	30.51	1199.4	43.2	1091.566667	56.23	2.626841	18.29367333	143.5858333	0.143585833	10.76309667	178.1859667	302.0033333	20554.3	74.9593217	6.900293639
2011	110801	integr	SO4	1	19.71333333	20.37	18.72	21.26	999.1	16.66666667	868.4333333	67.96333333	1.186619333	8.463756667	140.1997667	0.140199767	9.843969667	196.262	309.1533333	15589.46667	70.21388051	1.408065441
2011	110801	integr	Boerner	1	20.50666667	21.19333333	19.28333333	21.69	999.0666667	17.96666667	1017.733333	65.19	1.022792267	9.618469333	106.3428333	0.106342833	7.268628333	201.5326333	312.18	15700.26667	68.3508997	1.046104021
2011	110801	integr	Boerner	2	22.47666667	23.16666667	21.39666667	23.47666667	1199.433333	19.33333333	990.6	61.45666667	1.768283	11.90148	148.5931667	0.148593167	9.785514667	187.6792	294.94	16705.6	65.85440558	3.126824768
2011	110801	integr	SO4	2	21.68333333	22.33333333	20.62	23.07	1199.4	12.86666667	922.4666667	65.49333333	2.208951	10.20757	216.4022	0.2164022	14.27212667	185.7089	292.4	16958.66667	65.95185571	4.87946452
2011	110801	integr	Boerner	3	24.57333333	25.69666667	23.23666667	26.35	1199.1	25.86666667	1095.7	57.46333333	1.664177667	15.64628333	106.3628	0.1063628	7.945221	171.1080333	293.3166667	17717.2	74.69924635	2.769487307
2011	110801	integr	SO4	3	24.10333333	25.13666667	22.71	26.37	1199.166667	43.4	1392.633333	57.56333333	1.70351	15.00461	113.5427333	0.113542733	8.761043333	165.2261	290.9533333	17253.46667	77.1607577	2.90194632
2011	110801	integr	Boerner	4	25.17	26.31333333	23.76666667	27.08666667	1399.666667	31.93333333	1539.9	56.99	2.654821333	16.42174667	161.6708333	0.161670833	10.61113	183.0924667	291.5766667	18209.1	65.63416408	7.04807631
2011	110801	integr	SO4	4	24.46666667	25.38666667	23.23666667	26.64666667	1399.6	23.9	1352.1	58.33	2.476764	14.87412	166.5229	0.1665229	10.76349	179.9718	286.2166667	17872.43333	64.63669561	6.134359912
2011	110811	integr	Boerner	1	24.32666667	24.52333333	22.98333333	25.02	499.5666667	6.866666667	134.8666667	49.66	1.016299667	16.05959	63.28339333	0.063283393	5.460222	162.0937667	302.5133333	15119.6	86.28206726	1.032865013
2011	110811	integr	SO4	1	23.54666667	23.6	22.58666667	24.10666667	499.5333333	7.433333333	323.9666667	50.28333333	1.294001667	14.86931333	87.02422	0.08702422	6.547360667	181.0632	304.07	14611.63333	75.23607413	1.674440314
2011	110811	integr	Boerner	2	24.51333333	24.66	23.50333333	25.14333333	499.7	5.266666667	175.5666667	50.57666667	0.890819033	15.87210333	56.12808333	0.056128083	4.645089	168.2397333	303.2	15588.46667	82.75873189	0.79355855
2011	110811	integr	SO4	2	30.22	29.16666667	22.62666667	25.74333333	499.4666667	5.533333333	305.5	39.17666667	1.663872	24.42804333	68.05402	0.06805402	5.862850333	158.7621	301.8966667	16827.8	86.14994872	2.768470032
2011	110811	integr	Boerner	3	24.61	24.76	23.39333333	25.09666667	499.4666667	8.4	115.3	50.62333333	0.5102022	15.96531333	31.96012	0.03196012	3.012823667	154.2472667	307.0933333	15694.03333	94.26822136	0.260306285
2011	110811	integr	SO4	3	24.15	24.36666667	23.14333333	24.8	499.5333333	5.533333333	175.8	51.36666667	0.254939233	15.42283	16.53353333	0.016533533	1.616222	141.6083	306.5966667	15498.86667	97.75418041	0.064994013
2011	110815	integr	SO4	1	27.36333333	28.41333333	26.09666667	30.32666667	1499.433333	41.66666667	1558	50.13333333	3.586228	21.08315	170.1118667	0.170111867	14.09753333	161.3233667	298.17	18276.7	82.87213352	12.86103127
2011	110815	integr	Boerner	1	27.40333333	28.41	26.07333333	29.63	1499.733333	24.16666667	146.7333333	47.66333333	2.431197667	21.95206	110.7610333	0.110761033	8.292906667	177.6376333	302.7133333	17417.26667	74.87205942	5.910722096
2011	110815	integr	Boerner	2	28.3	29.23333333	27.28333333	30.28666667	1499.733333	17.73333333	249.3666667	46.72	3.393445667	23.32176667	145.5060333	0.145506033	10.87109	178.3136333	303.6566667	17981.46667	74.71229717	11.51547349
2011	110815	integr	SO4	2	28.40666667	29.37666667	27.15333333	30.59	1499.733333	26.2	1011.933333	45.99666667	2.746042	23.85621	115.1110667	0.115111067	8.532022333	181.8665	306.5866667	17813	74.11991373	7.540746666
2011	110815	integr	Boerner	3	28.83333333	29.78666667	27.97	30.85666667	1499.866667	28.93333333	958.2666667	46.90333333	3.704059333	24.04666	154.0329	0.1540329	11.02515667	184.0598667	304.89	18617.63333	71.57663506	13.72005554
2011	110815	integr	SO4	3	28.33333333	29.24666667	27.32	30.64666667	1499.6	21.53333333	1353.366667	46.23666667	3.218007667	23.51164	136.8688333	0.136868833	11.21318667	168.93	305.4533333	17820.7	81.92651606	10.35557334
2011	110815	integr	Boerner	4	28.08333333	28.94333333	26.68666667	30.20666667	1499.466667	26.2	858.1666667	47.11333333	3.70794	22.69175333	163.4051333	0.163405133	13.49608667	169.1541667	306.4166667	17896.23333	82.59279496	13.74881904
2011	110815	integr	SO4	4	28.27666667	29.34666667	27.14	30.48666667	1499.766667	16.63333333	1062.633333	42.35666667	1.863860333	25.32364	73.60232667	0.073602327	6.113832	173.8828667	313.0966667	16274.33333	83.06574366	3.473975341
2011	110829	integr	Boerner	1	17.50666667	18.1	16.36333333	18.93666667	800	23.3	642.2	72.15666667	0.5563051	6.441113333	86.31159	0.08631159	8.274806333	192.7699333	345.3733333	14428.5	95.87132311	0.309475364
2011	110829	integr	SO4	1	18.37333333	19.00333333	17.21	19.8	799.8666667	22.06666667	884.2333333	68.56	0.6404588	7.621418	84.05705	0.08405705	7.718240333	202.0571667	349.51	14473.5	91.82145142	0.410187474
2011	110829	integr	Boerner	2	20.92666667	22.14333333	19.7	24.03333333	1399.566667	12.3	295.7	62.54	1.377138333	11.42625	120.5697667	0.120569767	7.793330333	229.1868667	335.04	15471.73333	64.6375169	1.896509988
2011	110829	integr	SO4	2	22.73666667	23.94	21.51666667	25.76666667	1399.533333	20.86666667	1276.466667	61.28666667	1.513332333	13.08653	115.7275	0.1157275	7.643376	226.4043333	335.8633333	16934.06667	66.04632434	2.29017475
2011	110829	integr	Boerner	3	22.37666667	23.60666667	21.07	25.20333333	1499.8	33.4	1378.566667	56.42666667	2.398973333	14.18315667	169.1671333	0.169167133	10.81493667	227.1851	333.16	15250	63.93048377	5.755073052
2011	110829	integr	SO4	3	22.7	24.01	21.59333333	25.85	1499.566667	19.93333333	1455.433333	54.28	2.174404333	15.21769667	142.8840667	0.142884067	10.07217	217.5203333	334.0433333	14962.96667	70.49190461	4.728034203
2011	110829	integr	SO4	4	21.94333333	23.09333333	20.67	24.41666667	1499.7	13.93333333	774.1333333	54.81666667	2.203258333	14.10122	156.317	0.156317	10.45709333	222.5872333	333.2	14433.8	66.896712	4.854347282
2011	110829	integr	Boerner	4	21.87	23.01333333	20.82333333	24.13666667	1499.7	16.73333333	1434.8	54.64	1.823927	14.07833333	129.5607333	0.129560733	9.711196	212.298	335.3066667	14319.26667	74.95477798	3.326709701
2011	110906	integr	Boerner	1	21.16	21.98333333	19.58333333	23.13	999	24.53333333	943.3333333	59.27333333	1.298822667	11.69759667	111.068	0.111068	9.378837667	197.5806667	334.2433333	14798.8	84.44230262	1.68694032
2011	110906	integr	SO4	1	20.52	21.34333333	19.63	22.78666667	999.1	23.1	52.56666667	59.19333333	1.014451233	11.2534	90.10350333	0.090103503	7.675194	198.4578	336.5933333	14208.76667	85.18197092	1.029111304
2011	110906	integr	Boerner	2	20.88333333	22.01	19.74666667	23.19333333	1199.266667	14.33333333	866.4666667	60.68	1.268566333	11.64834	108.9121	0.1089121	9.350567	192.3833667	331.0966667	14896.63333	85.85425311	1.609260541
2011	110906	integr	SO4	2	21.96666667	22.97666667	20.91	23.99	1199.266667	20.93333333	1064.133333	57.18333333	1.181131667	13.17612	89.64399333	0.089643993	6.909130667	206.1853	332.02	15003	77.07299073	1.395072015
2011	110906	integr	Boerner	4	21.89	22.69333333	20.97	24.84666667	1199.033333	26.7	1322.7	58.03	0.9616189	12.536	76.69794667	0.076697947	5.373770333	210.0098	324.5366667	15154.93333	70.06407037	0.924710909
2011	110906	integr	SO4	4	22.45	23.29	21.53666667	24.51666667	1199.4	22.5	1067.7	60.94333333	1.905419333	12.24213667	155.5684333	0.155568433	10.47815	205.6427	315.76	16471.4	67.35395978	3.630622835
2011	110906	integr	SO4	3	22.42	23.23	20.97333333	24.92	1199.3	9.433333333	284.2666667	58.43	1.544293	12.84997333	120.2082333	0.120208233	9.035476333	196.1974	318.65	15760.7	75.16520362	2.38484087
2011	110906	integr	Boerner	3	21.53666667	22.66666667	20.26666667	24.19333333	1199.233333	12.5	556.4333333	58.20333333	0.874934833	12.77917	68.47806333	0.068478063	5.330879333	194.6064333	321.2	14878.66667	77.84798626	0.765510962
2011	110926	integr	Boerner	1	21.23	21.73	20.10666667	24.26	1199.2	24.83333333	34.56666667	68.44666667	1.158689	8.860696	130.8004667	0.130800467	10.85563	216.8568333	350.4266667	17112.93333	82.99381702	1.342560199
2011	110926	integr	SO4	1	21.55	22.02666667	20.05	24.93333333	1199.366667	28.8	801.3666667	68.92333333	1.158359333	8.877467333	130.5038	0.1305038	8.170754667	251.7666667	353.6533333	17571.73333	62.60932377	1.341796344
2011	110926	integr	Boerner	2	24.63333333	25.22	23.51666667	29.58666667	1399.6	20.43333333	1014.633333	65.41666667	2.104395333	12.03369	174.8824333	0.174882433	10.72327667	233.2232	334.21	20096.83333	61.31706008	4.428479718
2011	110926	integr	SO4	2	24.62	25.15	22.96666667	27.51	1399.533333	17.06666667	610.1666667	66.06333333	2.179266	11.71427333	186.1050333	0.186105033	12.01278667	230.8349667	336.8466667	20279.33333	64.54842439	4.749200299
2011	110926	integr	Boerner	4	26.15	26.63333333	25.18333333	31.16333333	1399.533333	39.33333333	1084.933333	58.65	1.630364667	15.29003	106.6364	0.1066364	6.788002333	232.8944667	339.0266667	19719.8	63.65558414	2.658088947
2011	110926	integr	SO4	4	24.63	25.13	23.33	27.67333333	1399.6	19.46666667	944.2333333	61.04333333	0.844553867	13.22275333	63.91634	0.06391634	3.848694333	241.9516	341.9533333	18749.66667	60.21456067	0.713271234
2011	110926	integr	SO4	3	25.19	25.53	23.87	26.48	1399.466667	15	115.2	64.49666667	2.151910667	12.25105	175.6585	0.1756585	9.334859333	247.3552	335.8333333	20486.1	53.14208725	4.630719519
2011	110926	integr	Boerner	3	24.34666667	24.92333333	22.56666667	26.23666667	1399.633333	13.76666667	721.3	67.6	1.703809	11.13268333	153.0706667	0.153070667	8.228580667	247.4102667	336.3466667	20415.13333	53.75674415	2.902965108
2012	120525	integr	Boerner	1	28.49	29.49333333	26.28666667	27.92	1499.8	81.16666667	1264.633333	26.67	3.102246333	31.45115667	98.63783	0.09863783	11.19639667	183.2366333	374.0333333	10305.76667	113.5101682	9.623932311
2012	120525	integr	SO4	1	28.83	30.89666667	26.73333333	28.52333333	1499.433333	70.93333333	1167.366667	25.62333333	2.535565333	35.24485	72.02625333	0.072026253	10.45401667	126.7086667	366.8033333	10095.56667	145.141753	6.429091558
2012	120525	integr	Boerner	2	28.12	30.56	26.12666667	28.43333333	1499.633333	54.86666667	1280.8	26.35333333	2.415425667	34.50147333	70.01622333	0.070016223	10.30884333	127.0801667	370.16	9968.866667	147.235067	5.834281153
2012	120525	integr	SO4	2	27.75333333	30.04	25.72666667	27.87333333	1499.566667	47.53333333	1418.866667	26.55333333	2.387555333	33.31207667	71.67138	0.07167138	10.18243333	136.1671667	371.05	9833	142.0711214	5.700420468
2012	120617	integr	Boerner	1	25.31	27.37	23.98	25.03333333	1499.266667	61.06666667	1614	47.00666667	1.719973667	21.70449667	79.24473333	0.079244733	10.83583667	137.2944333	359.1166667	15077.2	136.7388874	2.958309415
2012	120617	integr	SO4	1	26.85	28.68666667	25.78333333	27.24666667	1499.433333	24.93333333	191.1	43.99666667	1.891090667	24.32488333	77.73845667	0.077738457	9.055674	164.9545333	356.64	15458.9	116.4889861	3.576223911
2012	120617	integr	Boerner	2	25.69666667	28.53	25.3	26.3	1499.166667	29.86666667	999	43.47333333	1.343358333	25.16629333	53.40448333	0.053404483	8.139066667	105.4289667	352.7033333	14273.36667	152.4041833	1.804611611
2012	120617	integr	SO4	2	25.83333333	27.81	24.72	25.16	1499.333333	35.86666667	1283.9	48.04666667	2.713396667	21.85745	124.1211333	0.124121133	15.75339333	138.5731333	344.99	15905.1	126.9195093	7.362521472
2012	120617	integr	Boerner	3	25.69333333	27.93	24.35	25.28333333	1499.366667	39.53333333	735.5333333	41.20333333	1.094777667	24.54673	44.60466667	0.044604667	5.815121333	142.2087333	355.2233333	13529.1	130.3702452	1.19853814
2012	120617	integr	SO4	3	26.27666667	28.80666667	25.44	26.41333333	1499.4	30.06666667	1076.533333	40.39333333	1.306198667	26.37356667	49.52963667	0.049529637	6.844419	129.6196667	355.16	13731.3	138.1883547	1.706154958
2012	120617	integr	SO4	4	26.74666667	28.92333333	25.64	27.16666667	1499.833333	33.23333333	1004.1	42.44333333	1.829802333	25.53669667	71.65438333	0.071654383	9.150413	142.4378333	351.5	14833.53333	127.7020689	3.348176578
2012	120617	integr	Boerner	4	27.16666667	29.49666667	25.75333333	27.41333333	1499.133333	38.2	832.8666667	41.96	2.081146667	26.73136	77.86410667	0.077864107	9.456679667	151.0388	351.02	15032.76667	121.4510777	4.33117145
2012	120630	integr	Boerner	1	25.6	27.13333333	24.54	26.34666667	1199.833333	25.5	999.6333333	60.87666667	1.563575333	16.44129667	95.09253	0.09509253	10.72430333	192.4354333	375.69	20012.56667	112.7775581	2.444767822
2012	120630	integr	SO4	1	25.36	26.94666667	24.26666667	25.49333333	1199.633333	18.46666667	481.9333333	60.60666667	1.586543	16.40656333	96.6895	0.0966895	11.1522	188.3573333	375.7033333	19642.86667	115.340342	2.517118691
2012	120630	integr	Boerner	2	25.77333333	26.83	24.86666667	25.49	1199.466667	28.1	1164.833333	57.54333333	0.545407333	16.70212	32.67025667	0.032670257	2.87395	240.5017333	385.28	19121.86667	87.96839367	0.297469159
2012	120630	integr	SO4	2	26.67333333	28.10333333	25.63333333	27.08666667	1199.6	39.1	1159.5	57.88	1.292141	18.35657667	70.42762667	0.070427627	8.995316333	167.8682667	375.3	20282.83333	127.7242576	1.669628364
2012	120726	integr	Boerner	1	28.89	29.32666667	27.57333333	29.06	1199.5	19.13333333	1148.666667	57.16666667	2.023537	18.64891667	108.5044	0.1085044	12.37705667	193.8101	380.13	22736.7	114.0696292	4.09470199
2012	120726	integr	SO4	1	28.90333333	29.69666667	27.58	28.56666667	1199.5	25.5	1104.633333	56.97333333	1.244206	19.62860333	63.38629	0.06338629	7.882592667	177.8755	380.43	22671.36667	124.3580065	1.54804857
2012	120726	integr	Boerner	2	31.3	31.88	30.46333333	31.32	1199.633333	20.83333333	1304.566667	49.49333333	1.234474333	25.47697	48.45753333	0.048457533	4.739043333	215.7157333	380.23	22599.96667	97.79786562	1.523926879
2012	120726	integr	SO4	2	30.91666667	31.37333333	29.83333333	31.89	1199.4	30.73333333	1093.7	52.03666667	1.806967	23.41397667	77.17307333	0.077173073	7.762263	211.6045667	379.31	23249.53333	100.5825305	3.265129739
2012	120726	integr	Boerner	3	33.04	33.44	32.06666667	33.58333333	1299.266667	23.1	1420.766667	46.79666667	1.555771333	29.02013667	53.61072	0.05361072	5.211895333	210.2858667	375.32	23570.86667	97.21740975	2.420424441
2012	120726	integr	SO4	3	31.77	32.23	30.93666667	32.34333333	1299.633333	33.73333333	1564.7	50.69666667	1.447692	25.26159333	57.31010333	0.057310103	5.852778333	201.7782667	372.4233333	23774.7	102.1247213	2.095812127
2012	120726	integr	SO4	4	32.43333333	32.71666667	31.78	33.46666667	1399.4	35	1247.7	54.45666667	4.302831333	23.86936667	180.2621667	0.180262167	14.64906333	223.5536667	361.2166667	26511.66667	81.26532371	18.51435748
2012	120726	integr	Boerner	4	32.78333333	33.42	32.23666667	33.75666667	1399.566667	26.73333333	1207.866667	52.47666667	3.487817333	26.43227667	131.9494	0.1319494	13.28329667	193.4264667	361.9233333	26063.7	100.6696254	12.16486975
2012	120813	integr	Boerner	1	23.25	24.87666667	21.98333333	22.84	1199.566667	29.1	1127.2	65.87666667	3.714745667	12.99310333	286.4571	0.2864571	3.609466667	360.0395667	387.5833333	18802.9	12.60037425	13.79933537
2012	120813	integr	SO4	1	23.34666667	24.89666667	22.37666667	23.39333333	1199.366667	24.9	1096.966667	53.25666667	2.045056	16.61430333	123.1114	0.1231114	7.942317	273.7475333	383.0366667	15293.4	64.51325385	4.182254043
2012	120813	integr	Boerner	2	25.83333333	27.17333333	24.93333333	26.09666667	1199.433333	22.5	1047.4	44.34	0.615698967	21.84072	28.19581667	0.028195817	4.532127333	107.5502167	374.7266667	14776.66667	160.7375798	0.379085218
2012	120813	integr	SO4	2	25.53	26.52	24.40333333	25.70666667	1199.7	27.26666667	1393.7	45.71	1.574925333	20.23713	77.81903	0.07781903	7.093495667	220.6113333	372.2	14959.43333	91.15374051	2.480389805
2012	120813	integr	Boerner	3	27.32	28.64	26.23666667	28.79333333	1199.6	26.13333333	1554.333333	44.55666667	1.828920667	23.73048667	77.07006	0.07707006	8.650673	187.9644667	373.44	16204.66667	112.2442749	3.344950806
2012	120813	integr	SO4	3	27.13666667	28.54333333	26.30666667	27.44	1199.433333	24.26666667	255.3333333	45.67	2.250841333	23.2705	96.72545333	0.096725453	11.53735	170.9414667	367.3266667	16434.56667	119.2793583	5.066286706
2012	120813	integr	SO4	4	27.3	28.22666667	26.42666667	28.18	1499.3	38.96666667	1569.733333	43.25666667	1.2343628	23.26794	53.04805667	0.053048057	7.729728333	148.0737667	380.4933333	15717.26667	145.7118096	1.523651522
2012	120813	integr	Boerner	4	27.61	29.49333333	26.42	28.34666667	1499.133333	24.16666667	1591.733333	41.76666667	0.961858933	26.57322667	36.20058667	0.036200587	3.209137333	223.6843	375.8933333	15449.7	88.6487659	0.925172607
2012	120910	integr	Boerner	1	21.91666667	22.76	20.93	21.72	799.4666667	15.13333333	584.4666667	60.26333333	0.352002467	12.09924333	29.09315667	0.029093157	4.339884	169.2822667	407.5633333	15842.53333	149.1719874	0.123905737
2012	120910	integr	SO4	1	21.39	22.17333333	20.46	21.09333333	799.7	13.3	469.4	63.12	0.458800333	10.86755667	42.21697333	0.042216973	6.059538667	176.5164667	405.38	16069.33333	143.5332329	0.210497746
2012	120910	integr	Boerner	2	25.84	26.82	24.03666667	25.23333333	799.6	22.36666667	1060.4	52.84	0.9994794	18.1542	55.09410333	0.055094103	5.009561667	237.5983667	391.3166667	17582.76667	90.92736544	0.998959071
2012	120910	integr	SO4	2	25.66333333	26.22666667	24.73	25.6	799.4333333	29.46666667	1320.933333	51.08666667	0.502002067	17.66651333	28.45587667	0.028455877	2.682623667	243.8584333	395.9666667	16821.33333	94.2730986	0.252006075
2012	120910	integr	Boerner	3	26.57333333	28.14666667	25.00666667	26.50333333	1299.5	25.4	912.3333333	53.51	1.407978333	20.07734	70.12993667	0.070129937	9.212493333	171.6250667	386.2966667	18591.13333	131.3632062	1.982402986
2012	120910	integr	SO4	3	25.25666667	26.69333333	24.37666667	25.46333333	1299.166667	22.2	803.5666667	57.12333333	1.222751333	17.09104667	71.51352667	0.071513527	7.841241	205.8367667	385.02	18358.26667	109.6469628	1.495120822
2012	120910	integr	SO4	4	25.88666667	26.98333333	25.41333333	26.86333333	1099.466667	32.03333333	1101.9	56.34666667	1.47387	17.27021667	85.35075	0.08535075	8.817692333	213.2360333	382.54	18801	103.311246	2.172292777
2012	120910	integr	Boerner	4	27.83666667	29.28666667	27.05666667	29.21	1099.633333	27.63333333	1147.3	52.51666667	1.649826333	21.70084	76.06654667	0.076066547	8.324611333	201.1755667	383.2766667	19650.73333	109.4385337	2.721926929
