# Supplementary material for: Growth, Yield and Fruit Quality of Grapevines under Organic and Biodynamic Management
Source: PLoS One. 2015 Oct 8;10(10):e0138445. doi: 10.1371/journal.pone.0138445 (PMC4598136; doi:10.1371/journal.pone.0138445)
Supplement: S1 Dataset — (ZIP) [file pone.0138445.s001.zip › downymildewbunches101112means.csv]

treatment	rootstock	block	year	class of infestation downy mildew
bio-dyn	Boerner	1	2010	2.9
bio-dyn	Boerner	1	2011	1
bio-dyn	Boerner	1	2012	1.58
bio-dyn	Boerner	2	2010	2.28
bio-dyn	Boerner	2	2011	1
bio-dyn	Boerner	2	2012	1.66
bio-dyn	Boerner	3	2010	2.94
bio-dyn	Boerner	3	2011	1
bio-dyn	Boerner	3	2012	2.1
bio-dyn	Boerner	4	2010	2.98
bio-dyn	Boerner	4	2011	1
bio-dyn	Boerner	4	2012	1.84
bio-dyn	SO4	1	2010	2.46
bio-dyn	SO4	1	2011	1
bio-dyn	SO4	1	2012	2.24
bio-dyn	SO4	2	2010	2.84
bio-dyn	SO4	2	2011	1
bio-dyn	SO4	2	2012	1.82
bio-dyn	SO4	3	2010	2.8
bio-dyn	SO4	3	2011	1
bio-dyn	SO4	3	2012	1.96
bio-dyn	SO4	4	2010	2.9
bio-dyn	SO4	4	2011	1
bio-dyn	SO4	4	2012	2.12
bio-org	Boerner	1	2010	3.06
bio-org	Boerner	1	2011	1
bio-org	Boerner	1	2012	1.78
bio-org	Boerner	2	2010	3
bio-org	Boerner	2	2011	1
bio-org	Boerner	2	2012	1.92
bio-org	Boerner	3	2010	2.58
bio-org	Boerner	3	2011	1
bio-org	Boerner	3	2012	2.18
bio-org	Boerner	4	2010	2.94
bio-org	Boerner	4	2011	1
bio-org	Boerner	4	2012	1.84
bio-org	SO4	1	2010	2.7
bio-org	SO4	1	2011	1
bio-org	SO4	1	2012	2.5
bio-org	SO4	2	2010	2.06
bio-org	SO4	2	2011	1
bio-org	SO4	2	2012	2.12
bio-org	SO4	3	2010	2.7
bio-org	SO4	3	2011	1
bio-org	SO4	3	2012	2.8
bio-org	SO4	4	2010	3.38
bio-org	SO4	4	2011	1
bio-org	SO4	4	2012	2.94
int	Boerner	1	2010	1
int	Boerner	1	2011	1
int	Boerner	1	2012	1.14
int	Boerner	2	2010	1
int	Boerner	2	2011	1
int	Boerner	2	2012	1
int	Boerner	3	2010	1
int	Boerner	3	2011	1
int	Boerner	3	2012	1
int	Boerner	4	2010	1
int	Boerner	4	2011	1
int	Boerner	4	2012	1.2
int	SO4	1	2010	1
int	SO4	1	2011	1
int	SO4	1	2012	1
int	SO4	2	2010	1
int	SO4	2	2011	1
int	SO4	2	2012	1
int	SO4	3	2010	1
int	SO4	3	2011	1
int	SO4	3	2012	1.06
int	SO4	4	2010	1
int	SO4	4	2011	1
int	SO4	4	2012	1.08
