# Supplementary material for: Growth, Yield and Fruit Quality of Grapevines under Organic and Biodynamic Management
Source: PLoS One. 2015 Oct 8;10(10):e0138445. doi: 10.1371/journal.pone.0138445 (PMC4598136; doi:10.1371/journal.pone.0138445)
Supplement: S1 Dataset — (ZIP) [file pone.0138445.s001.zip › buncharchitecture2012means.csv]

Treatment	Block	Rootstock	bunch weight	bunch length	CI12
biodyn	1	Boerner	90.24	10.25	0.858917311
biodyn	1	SO4	80.98666667	8.416666667	1.143229095
biodyn	2	Boerner	88.83333333	9	1.096707819
biodyn	2	SO4	100.8033333	9.5	1.116934441
biodyn	3	Boerner	76.98	9.5	0.852963989
biodyn	3	SO4	93.73666667	11	0.774683196
biodyn	4	Boerner	101.4633333	10.16666667	0.981639344
biodyn	4	SO4	102.3166667	9.583333333	1.114071834
org	1	Boerner	83.94	8.916666667	1.055756835
org	1	SO4	105.2166667	10.08333333	1.034847346
org	2	Boerner	78.59666667	9.916666667	0.799231693
org	2	SO4	121.0766667	10.66666667	1.064150391
org	3	Boerner	92.53666667	9.166666667	1.10126281
org	3	SO4	65.39333333	8	1.021770833
org	4	Boerner	125.93	11.5	0.95221172
org	4	SO4	142.84	11.91666667	1.005866302
int	1	Boerner	148.28	10.75	1.283115197
int	1	SO4	112.16	9.833333333	1.159942545
int	2	Boerner	136.0633333	10.25	1.295070395
int	2	SO4	86.15333333	8.333333333	1.240608
int	3	Boerner	126.9166667	10.5	1.15117158
int	3	SO4	106.3366667	9.5	1.178245614
int	4	Boerner	145.4433333	11.33333333	1.132344291
int	4	SO4	116.9633333	11.08333333	0.952157838
