# Supplementary material for: Growth, Yield and Fruit Quality of Grapevines under Organic and Biodynamic Management
Source: PLoS One. 2015 Oct 8;10(10):e0138445. doi: 10.1371/journal.pone.0138445 (PMC4598136; doi:10.1371/journal.pone.0138445)
Supplement: S1 Dataset — (ZIP) [file pone.0138445.s001.zip › Botrytisbunches101112means.csv]

treatment	rootstock	block	year	class of infestation Botrytis
bio-dyn	Boerner	1	2010	5.2
bio-dyn	Boerner	1	2011	6.58
bio-dyn	Boerner	1	2012	1.6
bio-dyn	Boerner	2	2010	5.98
bio-dyn	Boerner	2	2011	6.44
bio-dyn	Boerner	2	2012	1.6
bio-dyn	Boerner	3	2010	6.26
bio-dyn	Boerner	3	2011	6.78
bio-dyn	Boerner	3	2012	2.42
bio-dyn	Boerner	4	2010	6.02
bio-dyn	Boerner	4	2011	6.62
bio-dyn	Boerner	4	2012	2.5
bio-dyn	SO4	1	2010	5.16
bio-dyn	SO4	1	2011	6.54
bio-dyn	SO4	1	2012	1.96
bio-dyn	SO4	2	2010	5.72
bio-dyn	SO4	2	2011	6.06
bio-dyn	SO4	2	2012	1.88
bio-dyn	SO4	3	2010	6.58
bio-dyn	SO4	3	2011	6.54
bio-dyn	SO4	3	2012	2.38
bio-dyn	SO4	4	2010	6.18
bio-dyn	SO4	4	2011	6.58
bio-dyn	SO4	4	2012	2.06
bio-org	Boerner	1	2010	4.88
bio-org	Boerner	1	2011	6.5
bio-org	Boerner	1	2012	1.9
bio-org	Boerner	2	2010	5.1
bio-org	Boerner	2	2011	6.52
bio-org	Boerner	2	2012	1.9
bio-org	Boerner	3	2010	6.04
bio-org	Boerner	3	2011	6.58
bio-org	Boerner	3	2012	2.54
bio-org	Boerner	4	2010	6.06
bio-org	Boerner	4	2011	6.56
bio-org	Boerner	4	2012	2
bio-org	SO4	1	2010	5.1
bio-org	SO4	1	2011	5.98
bio-org	SO4	1	2012	2.18
bio-org	SO4	2	2010	5.64
bio-org	SO4	2	2011	6.14
bio-org	SO4	2	2012	1.66
bio-org	SO4	3	2010	5.72
bio-org	SO4	3	2011	6.24
bio-org	SO4	3	2012	1.62
bio-org	SO4	4	2010	6.04
bio-org	SO4	4	2011	6.6
bio-org	SO4	4	2012	1.92
int	Boerner	1	2010	4.48
int	Boerner	1	2011	6.02
int	Boerner	1	2012	1.88
int	Boerner	2	2010	5.22
int	Boerner	2	2011	6.48
int	Boerner	2	2012	2.12
int	Boerner	3	2010	5.64
int	Boerner	3	2011	6.7
int	Boerner	3	2012	2.54
int	Boerner	4	2010	5.2
int	Boerner	4	2011	6.12
int	Boerner	4	2012	1.8
int	SO4	1	2010	5.08
int	SO4	1	2011	6.22
int	SO4	1	2012	1.62
int	SO4	2	2010	5.1
int	SO4	2	2011	6.46
int	SO4	2	2012	1.52
int	SO4	3	2010	5.92
int	SO4	3	2011	6.46
int	SO4	3	2012	2.54
int	SO4	4	2010	4.56
int	SO4	4	2011	6.28
int	SO4	4	2012	1.78
